# Supplementary material for: Mutant TP53 promotes invasion of lung cancer cells by regulating desmoglein 3
Source: J Cancer Res Clin Oncol. 2024 Jun 20;150(6):312. doi: 10.1007/s00432-024-05778-3 (PMC11189974; doi:10.1007/s00432-024-05778-3)
Supplement: Supplementary file 2 — Supplementary file2 (CSV 1975 KB) [file 432_2024_5778_MOESM2_ESM.csv]

	logFC	AveExpr	t	P.Value	adj.P.Val	B
EDA2R	-1.00770427103305	1.36140002325559	-18.7744314859024	1.28898252422689e-67	2.23354891798036e-63	143.069008924389
KIF2C	1.29904440456195	4.48304877945923	18.6767030414194	5.01921838997182e-67	4.34865081307159e-63	141.72030851791
AUNIP	1.11763815490619	2.6069648876548	18.6427281798205	8.04521549364889e-67	4.6469164691316e-63	141.252230012208
TTK	1.35668343537895	3.48154970031912	18.4276593289408	1.57919056057387e-65	6.84105350840599e-62	138.298779531207
CDCA8	1.19551000368102	5.00182815496971	18.3340180315749	5.7422192978269e-65	1.99002351985489e-61	137.018089240756
CDCA5	1.31413693660623	4.64551856632774	18.2635819464731	1.51309366018077e-64	4.36981449060206e-61	136.056893562933
TPX2	1.49000723713513	5.95626702655071	18.0688345528214	2.18321715968445e-63	5.40439813471601e-60	133.408934733505
TRIP13	1.3646039877998	4.74590365767619	17.9170243879826	1.73144687058459e-62	3.75031392168622e-59	131.354752898165
CENPA	1.32657603315272	3.81712833088579	17.8371406751618	5.12962532920223e-62	9.87623863382402e-59	130.277386136766
MYBL2	1.56890196516393	6.03281165910586	17.7927065778867	9.37522511136399e-62	1.62453900729715e-58	129.679190399874
CDC20	1.35337652337861	6.03773082196677	17.4124958357286	1.58149705776785e-59	2.49128918336376e-56	124.592522879924
KIF4A	1.22220220409736	4.04800704439485	17.3661192577409	2.94435076982582e-59	4.25164251162848e-56	123.976050132048
KIF23	1.17745146661953	3.68058661181085	17.3595294318526	3.21597527650921e-59	4.2866476608732e-56	123.888524413546
UBE2C	1.46748229518329	6.58252180520215	17.268918075331	1.08013431433039e-58	1.33689767133692e-55	122.686836273567
NCAPH	1.17458127538242	3.45205358813395	17.2584254841907	1.24254327810708e-58	1.43538599486929e-55	122.547901962994
KIFC1	1.19975816066691	5.01075761894954	17.1944990956869	2.91416765506335e-58	3.1560435704336e-55	121.702426324109
HJURP	1.2343377069822	4.01352509503881	17.1414622843989	5.90329129317573e-58	6.01719008989112e-55	121.002264158058
CCNB2	1.23649279114491	4.98564211174287	17.0026900664334	3.72254947046777e-57	3.58357429023697e-54	119.175857074788
RAD54L	1.06074977675885	2.56731218725261	16.9918746872046	4.29557301062553e-57	3.91756258569049e-54	119.033855698857
PLA2G10	-1.73314996543727	2.41107765010002	-16.9650280348874	6.12740508623069e-57	5.30878376671027e-54	118.681585380721
RFC4	1.23159419062068	5.03007899276377	16.9135367074383	1.20993420281387e-56	9.98368565064701e-54	118.006798161594
CIP2A	1.1265440876766	3.34693462218265	16.8987853276351	1.47001701713535e-56	1.15783885786006e-53	117.81369222
CKAP2L	1.06553390666042	3.00807983964466	16.8220187504423	4.04317049270023e-56	3.04608949119607e-53	116.810273521618
DLGAP5	1.18159115441623	4.13740753997243	16.6504832798938	3.84195388287554e-55	2.77389070343614e-52	114.577361408741
MCM10	1.09129362058961	2.90110426907706	16.6402375453205	4.39319590396071e-55	3.02722089521837e-52	114.44439787264
BIRC5	1.37004086661171	5.42011688115417	16.6376876433239	4.54222895173578e-55	3.02722089521837e-52	114.411313818393
PRR11	1.05362019671984	3.67029891675464	16.6067962613147	6.80289669007911e-55	4.36594792021077e-52	114.010736940432
ANLN	1.25171590358209	4.73588917407497	16.6009034342981	7.34745739158253e-55	4.54702648861936e-52	113.934370884502
DEPDC1	1.06279476248129	2.81845659278114	16.4678915646851	4.16131877047818e-54	2.48645971223606e-51	112.214748348056
KIF18B	1.2674346731659	3.60437727282052	16.4294032762977	6.86288037687805e-54	3.96399970568476e-51	111.718631592602
NUF2	1.19094892227659	3.90962597076235	16.4148652400158	8.28899560972959e-54	4.63328115888369e-51	111.531408341595
KPNA2	0.982675320971508	5.85439750535091	16.3943062054934	1.08239481912582e-53	5.86116794556632e-51	111.266808048411
NDC80	1.12148881940161	3.76553896902504	16.3776628193422	1.34319111024348e-53	7.05297441160577e-51	111.052742769746
GTSE1	1.09803162363524	3.57804574236795	16.2997032464913	3.68603188889839e-53	1.8785753109068e-50	110.051704564742
CDC45	1.32379399085303	4.16220219842604	16.2900283917234	4.17718777446185e-53	2.01791882044088e-50	109.92766727854
BUB1	1.04933435525533	3.91310890191027	16.2897480689208	4.19235212002953e-53	2.01791882044088e-50	109.924074011888
CENPW	1.30355971968274	5.37110762793821	16.2513543930866	6.88423750120912e-53	3.22405587624194e-50	109.432270256366
MELK	1.26451879373574	4.33191012560236	16.248177967744	7.17238003394928e-53	3.27060529548087e-50	109.391611987609
TROAP	1.2417318907537	3.78292672904539	16.2038436452405	1.270567719765e-52	5.64523011489436e-50	108.824614577563
ORC6	1.0032675556792	3.15098138669775	16.1234651537902	3.57461995331706e-52	1.54852536377695e-49	107.79894811359
MTFR2	0.93979288463128	2.89287242866867	16.1002340191865	4.81755154521883e-52	2.03606178476956e-49	107.503064133661
CDC6	1.15628954959874	4.08452882793352	16.064177940796	7.65160266517058e-52	3.15683264243038e-49	107.044330867952
SKA1	1.14847214950548	3.26703733360251	16.0503834171085	9.13175669860277e-52	3.67988558310207e-49	106.868986203964
BUB1B	1.13646585231541	3.60644780730192	16.0141396650194	1.45264753167595e-51	5.72079009747293e-49	106.408708270349
CHEK1	0.975381577782287	3.65221112264729	16.004932647077	1.6343003179194e-51	6.29314575753497e-49	106.29188140626
SKP2	0.993107695863689	2.92635623698119	15.9395337524726	3.76977471214009e-51	1.42005774373834e-48	105.46318571214
EXO1	1.08074736965352	3.30316569137596	15.9328659986761	4.10463378352946e-51	1.51329987661699e-48	105.378808865308
TOP2A	1.23443950876157	6.02129803255541	15.9290814089978	4.30772685291e-51	1.52736998810578e-48	105.330926233433
ASF1B	1.04714126240544	5.30726797928519	15.9288750132915	4.31908641604242e-51	1.52736998810578e-48	105.328315108914
GINS1	1.07695783080785	4.00980940651767	15.9258815180352	4.48723984247439e-51	1.55509783980792e-48	105.2904464781
NEK2	1.12810648539082	4.20456213537829	15.9171232365732	5.01764176616852e-51	1.70481757890526e-48	105.179675810213
CEP55	1.16055303295999	4.79821741721465	15.9115128601955	5.38979881384407e-51	1.79604680473635e-48	105.108737401658
TNFRSF10C	-1.10315281816053	1.81578300164825	-15.8680091458429	9.38204235810879e-51	3.06739679210017e-48	104.559175218367
WDHD1	0.860914158957272	3.41362713173558	15.8624512433915	1.00698648621778e-50	3.23130774688548e-48	104.489029388843
CENPI	0.901619568893638	2.57107298904928	15.8603163494268	1.03472389564647e-50	3.25994466613855e-48	104.462088962795
RAD51AP1	1.12581872888366	4.10625861837601	15.8451183874455	1.25546779342019e-50	3.88477605792592e-48	104.270366982554
EME1	0.893895124780274	2.28173870590784	15.8393008986983	1.35188369682846e-50	4.10972643835852e-48	104.197008517462
MCM2	1.26674849120837	4.8291574958066	15.7973640878055	2.30343867692e-50	6.88172161959823e-48	103.668662401059
SPC24	1.00305024766266	3.6692987716425	15.7596758818416	3.71583493200495e-50	1.09132182545393e-47	103.19455890191
DDIAS	1.05897074167167	2.78288307140567	15.7261452746217	5.68300087628515e-50	1.64125065307115e-47	102.773328238813
ORC1	1.029551192299	3.38680952527663	15.7229516170754	5.91752951755016e-50	1.68096641770671e-47	102.733235834759
RAD51	1.01983487487837	3.49281250066065	15.6657460893621	1.22001977620503e-49	3.4097584971098e-47	102.015923138869
WDR53	0.817231567674598	4.5950529879917	15.6335960152441	1.83089889848133e-49	5.03584382744199e-47	101.613479745454
CCNA2	1.15815795496831	4.72249557039704	15.6024372228591	2.71218132255644e-49	7.34323093082156e-47	101.223922811239
CDK1	1.11244695642155	5.11726032066607	15.5607033256152	4.58744978648044e-49	1.22294353692512e-46	100.702892061398
TICRR	1.04485970485757	2.17855264318163	15.5257441408297	7.12012712994843e-49	1.86528036236798e-46	100.267094702979
NCAPG	1.02273756019794	3.40185473736517	15.5247211577351	7.21224516843576e-49	1.86528036236798e-46	100.254351306244
AURKB	1.21308248378165	4.66194575964853	15.5139904236783	8.25311702446806e-49	2.10308840882327e-46	100.120708417833
CDC25A	0.968495006556676	2.76990795409209	15.5114131551379	8.52464081845961e-49	2.14079675510533e-46	100.088618956703
POLQ	1.00122406476012	2.16873796720813	15.4787138013437	1.28504028876272e-48	3.18102544624007e-46	99.6817635987487
CENPF	1.15598330153857	4.14156966372286	15.4165265177379	2.80067870867272e-48	6.83523389632125e-46	98.9094618903431
NUP155	0.77417701176031	4.56308417892648	15.4136262893692	2.90417348555443e-48	6.98937752190099e-46	98.8734906274959
PIMREG	1.11249944902636	3.30665384954509	15.3852623632262	4.14048621973826e-48	9.82826646789378e-46	98.5219148901084
PLK1	1.03003466654218	4.18548326804565	15.3664968200696	5.2343356612525e-48	1.2256833559214e-45	98.2895319072566
FOXM1	1.32464620145058	4.73445592586771	15.3391218750023	7.36622574843124e-48	1.70189279691755e-45	97.9508481392576
FAM83D	1.422621250276	5.0223842791197	15.3329037583652	7.96025970035392e-48	1.81493921168069e-45	97.8739693435173
CDCA3	1.06084934110416	3.38606788188429	15.307342389772	1.09471212500959e-47	2.43647254685201e-45	97.5581392171604
SKA3	0.964466670809761	3.31554869953651	15.3071930973264	1.09675010765499e-47	2.43647254685201e-45	97.5562955529818
XRCC2	0.939646936490328	2.71336735232241	15.3016571559492	1.17505144533872e-47	2.57737866390244e-45	97.4879381508623
DSCC1	0.930664553578382	3.66383883457213	15.2474466481231	2.30665145667164e-47	4.99620705515078e-45	96.8193608122541
STIL	0.776170294166647	2.94064081211237	15.233826726558	2.73197326526194e-47	5.84439910376035e-45	96.6516181056601
SPC25	0.991485257602523	3.58625134215314	15.2292833741047	2.89057234044034e-47	6.03700793221257e-45	96.5956829892918
MRPL47	0.815899259839609	6.68471596395323	15.2292523083589	2.89168777916461e-47	6.03700793221257e-45	96.5953005615919
TK1	1.11174943332637	6.99872361725333	15.1990794395249	4.20526195482603e-47	8.67485466109828e-45	96.2240937126288
ESPL1	1.00693272036161	2.92999527469468	15.1540220118741	7.35015817711125e-47	1.49839459874098e-44	95.6706218192008
KIF15	0.883054143056617	2.78505223060197	15.1465647300034	8.06101262131168e-47	1.6242003104894e-44	95.5791178080513
KIF11	0.984498555384258	4.35341769245647	15.132763072873	9.5622443498973e-47	1.90453528844851e-44	95.4098399392644
AURKA	0.980986668618343	4.83397606419686	15.10234722743	1.39273002208736e-46	2.7424120253102e-44	95.0371295720545
MCM4	0.963491441724765	5.7218793123363	15.0959479555731	1.50729967581589e-46	2.9346616609593e-44	94.9587738855113
FEN1	0.815998904544875	5.84749741117128	15.0841805910227	1.74304656698294e-46	3.35594565696448e-44	94.8147431434561
ASPM	1.00894242563134	3.0465280301316	15.0759891267655	1.9285125251696e-46	3.67222692704822e-44	94.7145225031747
FBXO45	0.923530976527134	4.40116223839643	15.0680270884236	2.12760891381562e-46	4.00730513680403e-44	94.6171416106944
E2F2	0.847631370274395	2.62998913610211	15.0376169521934	3.09551963757901e-46	5.76765207311495e-44	94.2455037012076
PKMYT1	0.999095785468832	3.2658216638399	14.9880936026727	5.69488054471343e-46	1.0497967029659e-43	93.6412987565547
SASS6	0.640069850662206	2.81652370564586	14.9670177597768	7.37887586139135e-46	1.34590695711778e-43	93.3845467505518
MTBP	0.644610889758023	2.00630365729329	14.9331255187172	1.11867385286207e-45	2.01920630441603e-43	92.9721412167726
DTL	0.968771156773437	3.86997653262799	14.8915353332515	1.86256254605218e-45	3.32726637092702e-43	92.466876376177
CDKN3	1.08987066093546	4.24429366765672	14.8828860765409	2.07065077616789e-45	3.66124863769767e-43	92.3619119780961
FANCB	0.666565944071372	1.60806526414171	14.8694901438061	2.43956320357306e-45	4.26997486782969e-43	92.1994201161449
MCM6	0.772775002015944	5.63682568800289	14.8545630194845	2.92825351955761e-45	5.07407769868942e-43	92.0184647157442
CTSV	1.5409964916323	3.31302268645193	14.8430322345172	3.37154306583657e-45	5.78436616285308e-43	91.8787610121064
CSE1L	0.72929681376507	6.74575354230876	14.8363896152154	3.65664292631419e-45	6.21199104187964e-43	91.7983123268698
C5orf34	0.704945654863463	2.28184069542528	14.8315140992249	3.88107158957408e-45	6.52924354409122e-43	91.7392796244098
BRIX1	0.69419016821682	5.01747942938616	14.812489766547	4.89600566544977e-45	8.15749867028015e-43	91.5090516180079
ATAD2	0.848090073970543	4.66275144665113	14.7778124422404	7.4736513169973e-45	1.23336600019933e-42	91.0898806939355
CENPE	0.858730848175385	2.51452705404541	14.7670568003727	8.52023723966846e-45	1.39281764989599e-42	90.9599968985107
KIF20A	0.963941747457663	4.33375952815683	14.7166583281579	1.5732951360271e-44	2.54785589879229e-42	90.3521991552015
RPS27L	-0.538107958036789	3.937051155049	-14.708808661631	1.73078864040569e-44	2.77695421860646e-42	90.2576534957098
SGO2	0.754863275222744	2.83346515736839	14.7005526140281	1.91340874851068e-44	3.04179328387092e-42	90.1582481550135
DBF4	0.72767155931556	3.69102406077047	14.6872417146001	2.24911181359052e-44	3.54296450053605e-42	89.9980564650554
KIF14	0.929979859320589	2.62636913570332	14.6777837162832	2.52272009547608e-44	3.93817061391077e-42	89.8842897694628
C9orf152	-1.69737660236694	2.86891163750771	-14.6476306213839	3.63651187331756e-44	5.62620336971846e-42	89.521904919273
CDC7	0.802249570623808	3.52586398500659	14.6328420451967	4.35010830406982e-44	6.67067935335592e-42	89.3443491364243
CCT5	0.756987921837251	7.09778016600275	14.6270882319788	4.66403847431521e-44	7.08933848095912e-42	89.2752985474008
FANCI	0.920898406711073	3.43966999803937	14.6077586240037	5.89345624815633e-44	8.88015737983068e-42	89.0434555745093
TRAIP	0.675792468888476	2.85952467828261	14.6046301071922	6.12078793801595e-44	9.14319080947763e-42	89.0059501957751
KNL1	0.820826041359128	2.43483403760648	14.5814637814796	8.09940993231267e-44	1.19954337869328e-41	88.7283888060981
MAD2L1	0.996689508144848	3.91053925860125	14.5622439994083	1.02160324058763e-43	1.50019838583919e-41	88.4983286463202
PSRC1	0.802584359091823	3.49748194237498	14.5341416208492	1.43402426601998e-43	2.08813214131043e-41	88.1622986076016
RRM2	1.07208673569359	4.53013993950985	14.523566713192	1.6290273654475e-43	2.35231551570618e-41	88.0359599236514
AHCYL2	-1.26945634022227	4.87830279105591	-14.5055773474527	2.02331721615132e-43	2.89752402656777e-41	87.821177953321
PSMD2	0.860975567941468	7.82891210322934	14.4838707772679	2.62755088638526e-43	3.73198375076097e-41	87.5622456245821
CDCA2	0.939724944509888	2.92789075747803	14.4765211821137	2.87046176667415e-43	4.04385052788046e-41	87.4746313859643
ARHGAP11A	0.89282384598086	3.19888016274186	14.4577316282616	3.59805227378131e-43	5.02798788710343e-41	87.2507737404783
SPAG5	0.963810897546022	4.2071781357127	14.4535765297008	3.78227889791306e-43	5.243146299443e-41	87.2012957641651
CDT1	1.02257755510418	4.61202458249451	14.4301281145031	5.01255162126291e-43	6.89345194390823e-41	86.9222515253695
ZWINT	0.910304530233157	5.61717639986244	14.420765415296	5.60864804265079e-43	7.65249238449235e-41	86.81091493613
NOSTRIN	-0.916521622672742	2.22168070844907	-14.4107013114382	6.32834953508938e-43	8.56700318312724e-41	86.6912903278762
CENPM	0.968670737780177	4.45585838842027	14.409244841119	6.43986049266613e-43	8.65038004782315e-41	86.6739828640701
CLSPN	0.790278138756667	2.31683920861149	14.4064332936167	6.66068587570243e-43	8.87818191185936e-41	86.6405760469521
TARS1	0.705950105447372	6.59050371926211	14.3772535241816	9.44881621179515e-43	1.249840361206e-40	86.2941142185089
UBE2S	1.05877101535624	4.99396465105943	14.3737300592117	9.85600338163354e-43	1.29382444391626e-40	86.2523100335034
SENP5	0.717925852132821	4.61207535366886	14.3621176586696	1.13258131864671e-42	1.47559166086543e-40	86.1145822021208
RACGAP1	0.865490011728939	5.01916093340017	14.3334755049742	1.5952686145248e-42	2.06289660839446e-40	85.7751872122053
CENPN	0.774479488104286	3.19825943966316	14.2873916399755	2.76556023971089e-42	3.54975020990447e-40	85.230053005747
GINS4	0.862028783871863	2.35456746008226	14.2762132507069	3.15986539665749e-42	4.02604026421184e-40	85.0979962983259
TUBB	0.662170479630728	9.29433314621469	14.2496417598747	4.33656644265664e-42	5.48496520571929e-40	84.7843660747998
ACTL6A	0.908371273172368	5.91207815729922	14.2398919542161	4.87021647659893e-42	6.11529790626856e-40	84.6693834418008
UHRF1	0.962323101977667	3.640978343767	14.2324197003998	5.32305932316598e-42	6.61051721713667e-40	84.5812959612829
GMPS	0.784462739240749	5.23791621959151	14.232138329633	5.34090726222954e-42	6.61051721713667e-40	84.5779795890059
SGO1	0.704863194474817	2.03660396964838	14.2157062378443	6.49352479674501e-42	7.98012749489345e-40	84.3843782868473
LSG1	0.81674670027915	5.47866644625394	14.1909231480496	8.71674270537686e-42	1.06368815210402e-39	84.0926667176118
GINS2	0.996246312486059	3.9956963210739	14.1802271420972	9.89685943900715e-42	1.19925021230151e-39	83.9668727411542
SHCBP1	0.754534864206684	2.95149545713985	14.153326423685	1.36164286153154e-41	1.63851024337628e-39	83.6507762897226
CACNA2D2	-1.54140706361092	2.78821698007817	-14.1400270094464	1.59406028847422e-41	1.90495701232285e-39	83.494649168496
CHEK2	0.773265073129992	3.84726215186036	14.0898781540985	2.88536071034011e-41	3.4244883827927e-39	82.9068113833932
C16orf89	-2.53177423782129	5.15888454753486	-14.0851247992159	3.0520696584537e-41	3.59770496882215e-39	82.8511655095023
APOBEC3B	1.31254540076667	3.54850153393782	14.0825189169544	3.14749889040375e-41	3.68512572789974e-39	82.8206646712336
HROB	0.908307444112172	3.27754856733359	14.0770896981508	3.35597269890591e-41	3.90283858568064e-39	82.7571298827493
MCM7	0.82750019827447	6.81853526116416	14.0708948691786	3.61069086756154e-41	4.17107009020709e-39	82.6846556226124
ERCC6L	0.817245923555247	2.4119045541039	14.0696757238742	3.66304237902312e-41	4.20352306912004e-39	82.670395163686
CCNE1	1.04563599293044	3.71231301480185	14.0683024763235	3.72291712874591e-41	4.24412552677034e-39	82.6543331449651
TMEM237	0.705433223471718	3.71722923988409	14.0607661193429	4.06928870191168e-41	4.60866892985135e-39	82.5662037421179
UBE2T	0.900286194226144	5.33862255192042	14.0585270168791	4.17825196873242e-41	4.70134741001269e-39	82.5400259860137
BRIP1	0.745026208962525	2.07403438465645	14.0471834121848	4.77656519143955e-41	5.3398917185332e-39	82.4074486792513
RSRC1	0.719954738400562	4.19868858734205	14.0392376924832	5.24576246724272e-41	5.8268315405373e-39	82.3146264808444
GEN1	0.669202152566609	2.65080099864608	14.0260782513175	6.1258927881259e-41	6.7611127536717e-39	82.1609747428219
SLC2A1	1.69566398453472	7.19934360860498	14.0054532169806	7.81017964217859e-41	8.56549321770068e-39	81.9203478376128
DEPDC1B	0.931051134673798	3.03679895574922	13.9886379101942	9.51898780975971e-41	1.03739006772023e-38	81.7243438198395
GINS3	0.725028971691299	2.81045823063909	13.973925245063	1.13166897092039e-40	1.22559749550679e-38	81.552978497335
STMN1	0.914945743448417	6.37660999191132	13.9626779658544	1.29156726523035e-40	1.39007935229264e-38	81.4220578906761
FAM72B	0.62409852228099	1.32682585762484	13.960439427054	1.32598062596834e-40	1.41830816585057e-38	81.3960093035613
EEF1AKMT4	1.00607789657665	4.66330930128491	13.9346360308883	1.79509787338757e-40	1.90831018098527e-38	81.0959529750485
SLC26A9	-1.69649082696651	2.6653116707934	-13.9141267338126	2.28314336705635e-40	2.41233586977759e-38	80.8577261397841
PLK4	0.774099475607266	3.08068672940492	13.8927176225141	2.93394025416738e-40	3.08117071055833e-38	80.6092999593406
CENPU	0.892840848386931	4.16508975325267	13.8715168034616	3.76010024933612e-40	3.9250010313552e-38	80.3635453518367
RFC2	0.600752333174641	5.86797217485237	13.8631681745957	4.14571279432061e-40	4.30161145508908e-38	80.2668397521189
RBL1	0.646370598954956	3.32172394733114	13.849710614255	4.85187480485224e-40	5.00436229871902e-38	80.1110382170382
WDR62	0.865774424025703	2.59435239895893	13.8358220864778	5.70638453273456e-40	5.85090125344524e-38	79.9503546814507
CDCA4	0.915445699560379	4.93213816349987	13.8292216876184	6.16347841587978e-40	6.28239729355087e-38	79.8740295487851
DSN1	0.622326230760316	4.98010290397003	13.8200799697764	6.85737462322474e-40	6.94880628486773e-38	79.7683580989591
MMS22L	0.570380642080699	1.83680317807964	13.8073027361772	7.95941206324432e-40	8.01864489720334e-38	79.6207422018778
KLF2	-0.947184528075128	3.98596304440423	-13.7921421142031	9.49784579892748e-40	9.51321803490262e-38	79.445711134666
MCM5	0.765099840262669	5.21579610206801	13.7757061283086	1.15016812910099e-39	1.14540881270471e-37	79.2561034180086
MED10	0.638987670028865	5.98093826931349	13.7685362878899	1.25027873836404e-39	1.23695475386451e-37	79.1734393303628
HELLS	0.787571871750959	2.8298554924607	13.7681185881241	1.25637140281714e-39	1.23695475386451e-37	79.1686243972454
CENPO	0.624602558892092	2.90598838873601	13.7613453654505	1.35939669437968e-39	1.33082632317577e-37	79.0905615784249
NUDT1	0.729896119478932	4.9557807349622	13.7590231824306	1.39662126172535e-39	1.35958725972904e-37	79.0638039454691
LMNB2	0.876817053655597	6.02189863427174	13.7532570077251	1.49350102643725e-39	1.44577574224048e-37	78.997375793429
ACOX2	-1.09670160347076	2.5347109607971	-13.7246310112704	2.08297201397334e-39	2.00520772545166e-37	78.6678760803105
TOPBP1	0.756026014175434	4.73331557622442	13.7178353376254	2.25399027846089e-39	2.1578532345398e-37	78.5897231674999
RPL39L	1.26939460194712	5.74905992437425	13.714036865854	2.3556005451037e-39	2.24273880470093e-37	78.5460507543745
CHAF1A	0.824614673220271	4.19671476145975	13.7042209910511	2.63979882351149e-39	2.49958655813154e-37	78.4332322861018
RANBP1	0.713302747354937	5.86525717803421	13.7007779765075	2.74736890841793e-39	2.58730480679706e-37	78.393673161273
KIF18A	0.774200500167776	2.90982263005579	13.6814210274763	3.43861796926157e-39	3.22077687412781e-37	78.1713944561595
HAT1	0.509949024803044	4.66146976423715	13.6770108841923	3.61890405646645e-39	3.37141771454036e-37	78.1207821674831
TUBA1C	0.760152061850594	6.36405901692696	13.6712555905003	3.86840681574545e-39	3.58458573814102e-37	78.0547492595305
INCENP	0.755052292227837	4.46531217508838	13.6443306545487	5.28302925977108e-39	4.86046998352783e-37	77.7460807456633
TESC	-2.08549667720211	3.89571381632822	-13.6436496265775	5.32481085241851e-39	4.86046998352783e-37	77.7382788167061
CCNB1	0.929533198447412	5.95954248668424	13.6435741322021	5.32946270123665e-39	4.86046998352783e-37	77.7374139615266
PRIM2	0.589402840190632	3.38525134067015	13.6339066191849	5.95985783914222e-39	5.4069328082019e-37	77.6266910988406
FBXO5	0.685204578024998	3.29828476905055	13.6309808033758	6.16489140817413e-39	5.56381449587716e-37	77.5931920791408
CAPN8	-1.95257388497572	3.46018991531829	-13.6277285279637	6.40105414780632e-39	5.74701897788539e-37	77.5559610561641
CMSS1	0.701995495536966	3.6381924658964	13.5981329688416	9.00941823394641e-39	8.04717521432079e-37	77.2174405374953
MASTL	0.605019005764364	3.69332232190079	13.5841365998383	1.05882325164207e-38	9.40886630997634e-37	77.0575230044464
FAM72A	0.515508436287395	1.12180004804261	13.5793270499348	1.11920513438995e-38	9.89468702485152e-37	77.0025969251512
NCBP2AS2	0.791255615043923	6.11876979404527	13.5600809600764	1.39712787666559e-38	1.22890516989144e-36	76.7829363709175
EZH2	0.850064853789595	4.23444298182987	13.5510283744476	1.55064419320621e-38	1.35704861514531e-36	76.6796910311338
OPA1	0.697457056867135	5.01758519468976	13.5458691215595	1.64553330982603e-38	1.43285433128972e-36	76.6208706484604
YEATS2	0.912924924606567	4.52685206482977	13.5442888183533	1.67573879457847e-38	1.45186009162279e-36	76.6028567774598
ADGRD1	-1.10558704498613	1.82870473258361	-13.5379430594131	1.80269103486609e-38	1.55408110707262e-36	76.5305360726949
ECT2	0.97098640064188	5.32760023214749	13.5206055369038	2.20049101604811e-38	1.88762912505355e-36	76.3330646559392
RAE1	0.576051082805541	4.74209276156683	13.5151023967764	2.34418108963123e-38	2.00098373995714e-36	76.2704213206475
RCC2	0.666802317705517	7.09953854840969	13.5133570582478	2.39167553116965e-38	2.03151733353469e-36	76.2505574611172
DVL3	0.874197792884038	6.36386211319739	13.5006867109906	2.76641824496216e-38	2.33836562676607e-36	76.1064081515927
OIP5	0.717582370923083	2.00940936477573	13.4903873827604	3.11368034417402e-38	2.61294881576756e-36	75.9893024984405
KIF22	0.620604870507497	4.96496253387334	13.49017097847	3.12142431246471e-38	2.61294881576756e-36	75.9868425957594
CKAP2	0.749014351536617	4.65519118702092	13.4828981826597	3.39313476984908e-38	2.8267422736512e-36	75.9041874038708
CENPL	0.59811125785615	3.0226427563635	13.4699792108181	3.9351165182023e-38	3.262569331455e-36	75.7574395132401
NDC1	0.619202892586471	4.88523612306151	13.4656523131111	4.13526012542195e-38	3.4121803549196e-36	75.7083116018728
ZWILCH	0.641633812954973	3.61797650053653	13.460653690588	4.37912110022306e-38	3.59627537557655e-36	75.6515704739258
GPSM2	0.557121322776537	2.08673470949668	13.4467070984902	5.137862158894e-38	4.19947525892996e-36	75.4933348972342
ALG3	0.759507292886321	6.23541393597561	13.427020206966	6.43660449642006e-38	5.23631374243975e-36	75.2701643313926
PEDS1	0.710767741167333	4.61363450978445	13.4040876631283	8.36649145076535e-38	6.77451232985336e-36	75.010487010104
E2F7	1.08330161015184	2.33808132828882	13.3902883171548	9.79509782050502e-38	7.89439325738191e-36	74.8543782361574
IQGAP3	0.889366301863491	3.95585304175777	13.362485654679	1.34525519740932e-37	1.0791936139217e-35	74.5401926954387
IGF2BP3	1.2939911759936	2.38224388045661	13.3591587976195	1.39726930848872e-37	1.11371173295208e-35	74.5026277931595
AP2M1	0.749996605598825	8.20081989418602	13.3589163141515	1.40113779884322e-37	1.11371173295208e-35	74.4998900677869
RMI2	0.793372677513313	4.11244276617991	13.3560773331419	1.44723081525627e-37	1.14509660122195e-35	74.4678395265649
BRCA1	0.760407653366298	2.92557480129499	13.3452710336524	1.6369123234378e-37	1.2892916700241e-35	74.3458857095888
SELENBP1	-1.60667207006781	5.67366514927111	-13.340280185636	1.73268025235918e-37	1.35854676076379e-35	74.2895850162521
FIGNL1	0.689167153343057	3.80714351707906	13.3356935527692	1.82560121430677e-37	1.42495575862647e-35	74.2378571267195
PGC	-2.90285651929252	4.33255485967002	-13.3004127736797	2.72734817253055e-37	2.119259602404e-35	73.8403764747408
CKS1B	0.783203580438222	5.56492682907309	13.2963519529414	2.85618352631169e-37	2.20946197071111e-35	73.794673582048
DIAPH3	0.688125862063247	2.24658179739252	13.2911970958415	3.02848954488766e-37	2.33234074816948e-35	73.7366717942466
NCBP2	0.627218739937346	6.1173779615011	13.2720205686764	3.76534963700884e-37	2.88699019956147e-35	73.5210379923201
MKI67	1.01384958611115	4.45276709482867	13.2714894502999	3.78811767334349e-37	2.89165211646238e-35	73.5150688371714
UMPS	0.607873286665714	4.24428215950652	13.2670385274487	3.98438665248463e-37	3.01921337238874e-35	73.4650521888456
GJB1	-1.54898218893463	1.71181027446601	-13.2669128502226	3.99007307408254e-37	3.01921337238874e-35	73.4636400782473
TACC3	0.709838315038865	4.5376049290448	13.2582823195735	4.40052864740139e-37	3.31532001748571e-35	73.3666897392842
NCAPG2	0.749734894551808	4.04064529507948	13.2578607555385	4.42162061685057e-37	3.31678969908167e-35	73.3619552661784
ABCF3	0.641384617375002	5.65912545058612	13.2546540017244	4.58539179952523e-37	3.42481332336953e-35	73.3259445198225
FMO5	-1.49807909394801	3.08733281347246	-13.2527923278366	4.6832244939559e-37	3.48287184683553e-35	73.3050413578531
MCM8	0.587009123998245	2.21672687739764	13.2501937852245	4.82326371955306e-37	3.5716886210434e-35	73.2758679572609
CCNF	0.670714839705255	3.38686044455891	13.2334256293251	5.8327173094579e-37	4.30082236333134e-35	73.0877110542284
NAA50	0.663803856496042	6.45362625104366	13.2239030920828	6.49691251538504e-37	4.77027542655051e-35	72.9809321973639
DNAJB11	0.641099960683657	4.91017931236294	13.2174858920267	6.98644944890591e-37	5.10806734390893e-35	72.9090047499574
RHOBTB2	-1.19847796678168	4.1323044911643	-13.2092561637041	7.66834461387801e-37	5.58307039786883e-35	72.8167973531986
DKC1	0.620962220148527	6.23761021793553	13.1866740443289	9.89901795577213e-37	7.17699511036065e-35	72.5639902362878
TUBG1	0.580289773306508	5.86032970873459	13.18418614257	1.01812481634752e-36	7.35086117402912e-35	72.5361567265369
RECQL4	0.901879161105383	4.20525994342046	13.1810835758154	1.05444528809783e-36	7.5815053743399e-35	72.5014517965557
VRK1	0.680461780540086	4.40263071853808	13.172054614002	1.16764639248464e-36	8.36073416899744e-35	72.4004876104664
C1orf112	0.590627757538113	2.68922216619748	13.167951035365	1.22301714269458e-36	8.72116915580726e-35	72.3546164128941
NCAPD2	0.850887896129314	5.93301639581677	13.1628165003319	1.29599325401107e-36	9.20367668258353e-35	72.2972349941287
TCF19	0.742967042196408	4.82037362484572	13.1571635744661	1.38135810976906e-36	9.7698666637054e-35	72.2340784671401
GKN2	-1.5616597654945	1.6953665477335	-13.1409397036965	1.65870603921839e-36	1.16837635152749e-34	72.0529255986186
CDC25C	0.730338133499011	2.4795434027061	13.1392841016787	1.6899528771646e-36	1.18556694151855e-34	72.0344482911897
KPNA4	0.575901858762863	4.97420466350861	13.1324310776279	1.82564665950709e-36	1.27559698854592e-34	71.9579827245147
NME5	-0.900120747508786	1.5286588289087	-13.1018418794214	2.57624509124332e-36	1.79281827072547e-34	71.617013618994
ZNF131	0.556031992163012	3.98667974785436	13.0970977394862	2.71745658471217e-36	1.8835235079957e-34	71.5641822995992
HASPIN	0.720341017784809	2.23319584592827	13.0965243784147	2.73503649182658e-36	1.8881558697359e-34	71.5577981959723
RORC	-1.5525319485445	3.07837558399471	-13.0708589337126	3.64951623383758e-36	2.50947687698165e-34	71.2722279084139
XXYLT1	0.971866023829927	4.32375492591865	13.0692780940638	3.71488800021927e-36	2.54433119635571e-34	71.2546514131821
FCHO2	-0.699824029528279	4.46951746401174	-13.066976254255	3.81216430203685e-36	2.60067649707459e-34	71.2290611980784
SFTA3	-1.88109384076737	3.1855087929851	-13.0543879688733	4.39075549755251e-36	2.98364750045451e-34	71.0891700144996
DUSP9	1.41955519475122	2.31698141593064	13.0319471943777	5.64722596704959e-36	3.82246607644669e-34	70.8400267962563
MSH6	0.680076862905097	4.60121060243497	13.0168858256345	6.68523399806787e-36	4.50746049488405e-34	70.6729819779318
PIF1	0.804692024808437	2.25322372301581	13.005008604749	7.63596133831635e-36	5.12852473140875e-34	70.5413489872809
PSME4	0.528766644024601	5.21976838659964	12.9854129353836	9.50730250647297e-36	6.36071574641559e-34	70.3243603496125
CD63	-0.581525889190688	9.72523958992458	-12.982393514858	9.8336871124317e-36	6.55377424170064e-34	70.2909460763428
POLE2	0.704801904119984	3.06792054768847	12.9623590730189	1.23004689282362e-35	8.16638029074624e-34	70.0693757919316
DCUN1D5	0.532411224502893	3.21214656367891	12.9515802210102	1.38731831603228e-35	9.17536327488828e-34	69.950268110757
ATOH8	-1.2272579359589	2.06986418700528	-12.9502454514367	1.40813659371252e-35	9.27763912389756e-34	69.9355236438581
SUV39H1	0.581104801638659	3.68216360560014	12.9446138980796	1.49944903217e-35	9.84183819297037e-34	69.8733268739795
FYTTD1	0.666739824016192	5.281325008238	12.9374659900979	1.62387996394523e-35	1.06183366095256e-33	69.7944107129361
FXR1	0.732621821505142	5.43371515725479	12.9211632988943	1.94746102716825e-35	1.26863175484103e-33	69.6145377557667
PSMC3IP	0.613447137011863	2.54591013430794	12.9156937960153	2.06980200176926e-35	1.34327824294599e-33	69.5542271458876
MLPH	-1.64226817659292	4.52504780917281	-12.9135507263313	2.11979697108619e-35	1.37059111623065e-33	69.5306011072252
TIMELESS	0.74099744871919	5.01025019176877	12.9069570772705	2.2812791431328e-35	1.46951691420837e-33	69.4579276764166
TBCCD1	0.7341473966574	3.95102218365098	12.8917546946041	2.70176281888436e-35	1.73393133798623e-33	69.2904720216609
SLC46A2	-1.03302065030274	1.40235854252703	-12.8883733994324	2.80530299503669e-35	1.79373764937254e-33	69.2532458937579
MFN1	0.657589646852908	5.08425508570859	12.8836452586768	2.95673835588695e-35	1.88361625848562e-33	69.2012034587346
BLM	0.706697624922803	2.45801894504162	12.8723101890045	3.35373038064751e-35	2.12869743721099e-33	69.0764944058541
ERN2	-1.46725062153434	1.79787859614636	-12.8671182097413	3.55286657200978e-35	2.24686394013815e-33	69.0193981631619
EMC1	0.524398209499031	5.00690095919058	12.8599947362671	3.84536277098648e-35	2.42299803984195e-33	68.9410880590051
AK1	-0.791346938188208	2.99160181957774	-12.806015189363	6.99614316976497e-35	4.39236119006114e-33	68.34868674717
ATP1B3	1.10853390313224	7.61985807839411	12.8010688677925	7.38988193301349e-35	4.62281134062302e-33	68.2944924146924
RPF2	0.48297939525872	4.66645781825909	12.7991002320625	7.55265520391157e-35	4.70764062494171e-33	68.27292725161
NUP205	0.619742401160585	5.19814815532586	12.7812444472331	9.20186099972403e-35	5.71504829402215e-33	68.0774371077247
WASF1	1.08189493059347	3.83067291020985	12.7610972491277	1.14962825611475e-34	7.11455657927015e-33	67.8570953220485
SENP2	0.679024028905149	4.83416663525191	12.7420352955262	1.41883485551477e-34	8.7493133011957e-33	67.6488525283602
PAK2	0.627332959761966	6.32882604725986	12.7339855296633	1.55056405444005e-34	9.52772125366569e-33	67.5609799295766
ATAD5	0.631367614602241	2.43442476242881	12.732524685885	1.57574234813142e-34	9.64822028566122e-33	67.5450373986777
ALYREF	0.6110916575722	7.11249665485313	12.7239325300521	1.73228225915154e-34	1.05693616149922e-32	67.4512958421387
PARPBP	0.72435608046652	2.33983610710491	12.7168960603651	1.87193106435908e-34	1.13813408713032e-32	67.3745609785465
B3GNT5	1.05208248230307	4.22677567045406	12.7113469041236	1.98991518378176e-34	1.20563812253743e-32	67.3140672980465
KNSTRN	0.711575182725022	4.23730271799999	12.7021379861883	2.20225600792849e-34	1.32964083990888e-32	67.2137190230426
RFC5	0.623587375693901	4.32845170931218	12.6941843233048	2.40370229741963e-34	1.44622754894748e-32	67.1270912969779
PNMA2	-1.22269873712733	2.44947993942851	-12.6907034618765	2.49753398292541e-34	1.49748335142324e-32	67.0891916312178
RBPMS	-0.844620224227474	3.99828954997923	-12.6887576500976	2.55156489767271e-34	1.52460401885768e-32	67.0680088746247
CDIN1	0.643428001481173	2.15493334535493	12.6760054466513	2.93561608694744e-34	1.7480534554854e-32	66.9292421666392
UBXN10	-1.23244413270938	2.4602310115216	-12.6729127835755	3.03710895633248e-34	1.8022953423058e-32	66.8956036585551
MIS18A	0.605127839249302	4.85640984039021	12.6690359974347	3.16927877777263e-34	1.87430930584451e-32	66.8534447161757
HMGA1	0.854865793495172	8.65176432140789	12.6539801479971	3.73911583773638e-34	2.20378908966993e-32	66.689805043382
RANGAP1	0.640128607176762	6.23736690239475	12.6511857375308	3.85558334621509e-34	2.26473044824458e-32	66.6594485091253
SLC22A31	-2.0458487237139	4.39005154915923	-12.646515314398	4.05835181751912e-34	2.37578109101254e-32	66.6087230992735
CCDC86	0.58452136726451	4.15914927559536	12.6449699939092	4.1277512784174e-34	2.40827185698373e-32	66.5919423743723
RFTN1	-0.89208465672073	4.5894629654924	-12.6427550198	4.22928830756459e-34	2.45923180515031e-32	66.5678924286236
SMC6	0.616788391228345	3.9614541676375	12.6344302396846	4.63362520318939e-34	2.6853330274537e-32	66.4775301374882
ABCC6	-0.985161315186566	2.26823568288772	-12.6234995004395	5.22347176880104e-34	3.01707729365948e-32	66.3589465820551
WDR75	0.465590896071178	5.03496336515304	12.6086550710414	6.14579658776392e-34	3.53801871338117e-32	66.1980238734713
TFAP2A	1.11578001382565	3.0493384062331	12.6034219549315	6.50817731223928e-34	3.73422835981729e-32	66.1413263991008
INMT	-1.19363354652241	3.20682023087014	-12.5897885369521	7.55519556737002e-34	4.32067421753755e-32	65.9936971568839
SFTA2	-2.48967045191921	5.45823467847324	-12.5892699488205	7.59817102876362e-34	4.33095748639526e-32	65.9880839216446
SLC22A3	-1.42282183858772	3.47846192036688	-12.585582912942	7.91080767987351e-34	4.49437624514256e-32	65.9481800159819
CFAP221	-0.981026909073099	1.50669118138182	-12.5803540052361	8.37624744292649e-34	4.74325541473955e-32	65.8916033438836
EIF4EBP1	1.03804097622224	7.60751325668758	12.5745611033651	8.92375415592783e-34	5.03683426755432e-32	65.8289441907061
RAD54B	0.422019951064833	1.27237070396293	12.5717371328433	9.2034214152974e-34	5.17782098325563e-32	65.7984061973907
NOL10	0.452611337086169	4.75793798227359	12.5713583378007	9.24159200472281e-34	5.18246945818242e-32	65.7943103434527
TEDC2	0.733509135184525	3.15130146155559	12.5705548124367	9.32308415835449e-34	5.21130329986989e-32	65.7856222409563
BORA	0.594728960713062	2.71230717596075	12.5571225785013	1.07962058638485e-33	6.01532653404396e-32	65.6404462014889
PDE4D	-0.840589218462199	2.84025366191356	-12.5528752591379	1.1308547544119e-33	6.28059332834916e-32	65.5945644966548
SUV39H2	0.518278081941426	3.3610856512766	12.5384216478987	1.32401191481752e-33	7.32986532267026e-32	65.4385137712651
SMIM6	-1.20426297139576	1.99148120449201	-12.5359352833435	1.36040197638132e-33	7.50733931424699e-32	65.4116825185849
GFM1	0.517118002692678	4.27333882391549	12.5345254071544	1.3814769702034e-33	7.59943902847127e-32	65.3964697581067
FANCD2	0.57170529189448	2.83688511426883	12.5225349518041	1.57435284391694e-33	8.63303356942807e-32	65.2671413956516
FAAP24	0.621202157412586	3.16393656755921	12.5209421811322	1.60191229920437e-33	8.75644678883702e-32	65.2499686408985
HNF1B	-1.45449082300661	2.28483344576194	-12.5167896368915	1.67604041828885e-33	9.13283910946831e-32	65.2052046866982
HMGCS1	0.949748971729647	5.08690482614273	12.504985739548	1.9059143512586e-33	1.03285526936651e-31	65.078019077162
FAM111B	0.86368538218114	3.480418752906	12.5049143177168	1.90739661932873e-33	1.03285526936651e-31	65.0772497813676
PCNA	0.682244705325867	8.01908386305109	12.5002670385827	2.00635070587905e-33	1.08305436235116e-31	65.0272000874664
GPR19	0.617220013157075	1.44610731355947	12.4958667260115	2.10474736744362e-33	1.13207176395019e-31	64.9798226401961
C18orf54	0.603394145355685	2.02757644631929	12.4956279689122	2.11022148981944e-33	1.13207176395019e-31	64.9772523292198
SPINK1	-2.46552535814725	3.86419187251126	-12.4877864744957	2.29809777705789e-33	1.22905673706355e-31	64.8928555585486
LMNB1	0.741283818564811	5.51653512881595	12.4855370854926	2.35499908575952e-33	1.25561305101665e-31	64.8686528689316
SLC44A4	-1.76628510435867	5.01397034391624	-12.4830660723998	2.41912310438103e-33	1.28584555683173e-31	64.8420692418684
ZNF367	0.767858270071786	3.00479902324871	12.4793647173658	2.51843832539716e-33	1.33454126307284e-31	64.802256543497
PTTG1	0.835863077341038	5.5592709374993	12.4705730013032	2.77089654177199e-33	1.4638443681654e-31	64.7077251850173
TSPAN8	-1.84383550548007	3.88973745370443	-12.4567415978874	3.2199530498317e-33	1.69590718685361e-31	64.5591039322594
ABHD14A	-0.516316393655298	2.65800683894061	-12.454844843721	3.28693123102752e-33	1.72593770821954e-31	64.5387323128372
CCT6A	0.611272117355423	7.73649328920367	12.4471496747831	3.5731784029522e-33	1.87057508659685e-31	64.4561075014387
KNTC1	0.660095633807423	3.37323966856781	12.4464041324288	3.60219542035749e-33	1.88008560975767e-31	64.4481044231131
TTF2	0.569592046534835	3.24066698056425	12.4450181311234	3.65676383514221e-33	1.90283494700734e-31	64.43322722286
GABRA3	1.23005398518749	1.75885886378105	12.4299575759667	4.30541990490816e-33	2.23366215904936e-31	64.2716468100496
DPM1	0.482757674794415	6.68266757872013	12.4232864490721	4.62817099821737e-33	2.39393871812271e-31	64.20011991813
CHAF1B	0.651183010797552	3.36386839602293	12.4225707874746	4.66419320145191e-33	2.4053910653202e-31	64.1924483627937
ATP13A3	0.647290067184791	5.13886663655042	12.4188997208393	4.85340386728643e-33	2.49554249888247e-31	64.1531013410911
MRGBP	0.523285268501816	5.14811424431188	12.4127127140359	5.18971865394528e-33	2.66057529099301e-31	64.0868073698016
NSUN2	0.56156827207633	5.88257209798424	12.4085238304333	5.4304788312109e-33	2.77579165744019e-31	64.0419370806044
MRPS22	0.538747763472886	3.84945288396477	12.4006610703467	5.91279011761723e-33	3.01343609288445e-31	63.957743078057
ATP2C1	0.623735880470607	5.91931513874624	12.3895659094385	6.66668719523299e-33	3.38769371609962e-31	63.839003216101
VSIG2	-1.58571997255658	3.74193477784793	-12.3817529709686	7.25420482669355e-33	3.67546377885806e-31	63.755436278423
BTD	-0.448497472106832	2.29713712264583	-12.3733729564007	7.94169596750033e-33	4.01206144970396e-31	63.6658468773325
COLGALT1	0.610848355297722	6.70477178963548	12.373004302251	7.97338500161963e-33	4.01636091011817e-31	63.6619066761105
ESCO2	0.657046705947696	1.96943499181933	12.367966660068	8.41922745932237e-33	4.22864850478661e-31	63.608072635093
SMC2	0.687381530465382	4.13896460781362	12.364257053659	8.76330720640504e-33	4.38874529689556e-31	63.5684407417028
DLX6	1.21067771008854	1.61352154924234	12.3634930518893	8.83588939999863e-33	4.4123426951924e-31	63.5602795477018
NEMP1	0.680641148220691	4.44731106925707	12.3534455638446	9.84794971877553e-33	4.90359979100409e-31	63.4529850554805
FANCE	0.819218879080998	4.27045467514995	12.3429867180861	1.10240232713469e-32	5.4734749354126e-31	63.3413658271981
ANG	-0.819554034142013	2.91251948787497	-12.3394831191411	1.14484308204646e-32	5.656628314167e-31	63.3039901357977
COQ3	0.659134973025516	4.24525542236317	12.3394040183354	1.1458197935553e-32	5.656628314167e-31	63.3031463942492
TCP1	0.566411892279907	6.70484485009792	12.3336125299414	1.21962929617466e-32	6.00390239889616e-31	63.2413813450612
CST3	-0.655481315504578	7.68657643511063	-12.3324310320941	1.23525786709125e-32	6.06361142236749e-31	63.2287835273978
NRM	0.636535328064814	4.98681602775145	12.3260633017596	1.32298220492554e-32	6.47588577597452e-31	63.1609023571081
SPATA18	-0.927438521576816	2.3361736025711	-12.3234658135375	1.3605207524749e-32	6.64087425320704e-31	63.1332200595953
ST6GALNAC4	-0.63875435954316	5.1955399001676	-12.3209122270062	1.39845712839736e-32	6.80687222496333e-31	63.1060098192878
NAPSA	-2.50160699511935	6.28075025519227	-12.3144663464654	1.49896241535559e-32	7.27563605974275e-31	63.0373429289431
CENPH	0.727051917801326	4.12475400805793	12.285650112883	2.04361257965814e-32	9.89154155874754e-31	62.7306918613088
HOPX	-1.51349101946194	5.09485716134102	-12.2825112346049	2.11371894835533e-32	1.02023737986354e-30	62.6973211075565
HDAC2	0.534139647264702	4.6737465906885	12.2610489759527	2.66155585010487e-32	1.28109554918381e-30	62.4693151302203
CAPN9	-1.13771873585229	1.78141643745945	-12.2605048028293	2.6771435591035e-32	1.28502890836968e-30	62.4635378874643
SPDEF	-1.80856114877517	3.73391674531697	-12.2547680111851	2.8470989314986e-32	1.36283232831513e-30	62.4026444456316
TMEM201	0.572360274508426	3.54759658398787	12.2497187815792	3.00553786137787e-32	1.43470964358005e-30	62.3490665647151
XPO5	0.547522740640668	4.70031768991932	12.2477316206368	3.07027021087831e-32	1.46158357731042e-30	62.3279850700869
PIGX	0.810743271978795	4.81308456760723	12.2463682957223	3.1154809526993e-32	1.47904257392804e-30	62.3135232192803
KCNQ1	-1.01397537565428	3.74252072461499	-12.2386437059465	3.38443335841151e-32	1.6023350064086e-30	62.2316049181788
ZNF639	0.695615551511687	4.42536959888045	12.2332055709279	3.58750597923139e-32	1.69385023455372e-30	62.173957079043
RUVBL1	0.580269217371458	5.10082268376491	12.2314735865024	3.65469217320839e-32	1.72088331460204e-30	62.1556008689327
RND3	0.997033041461541	5.40548898701062	12.2241044700378	3.95482087037825e-32	1.85715815831746e-30	62.0775217218405
GGTLC1	-1.75115995032949	2.4081835583273	-12.2229994533559	4.00189133875793e-32	1.87418305724317e-30	62.0658165647716
SMC4	0.765324157422585	4.66395705009515	12.1900662250238	5.69185661593397e-32	2.65844990406749e-30	61.7173226401225
ALDH2	-0.800430299650855	5.24888702813907	-12.1791729131895	6.39428172872322e-32	2.97849768266979e-30	61.6022046097774
GLOD5	-0.814102366274114	1.41448882905317	-12.1785071679784	6.43990291127945e-32	2.99170610312736e-30	61.5951716381611
SLC6A8	1.51115005871799	5.6101541421241	12.1716350215659	6.93016144407421e-32	3.2108512701315e-30	61.5225905239725
FOXA2	-1.59841762229492	3.05357985992194	-12.1710002270527	6.97727816444982e-32	3.22406069422897e-30	61.5158875864432
PRPF19	0.466483001103105	7.33054143902997	12.1636525033619	7.54639211852875e-32	3.47776283590069e-30	61.4383201825186
MRPL3	0.517030153689068	6.9033517935142	12.1587239520079	7.95376098946176e-32	3.65577640385659e-30	61.3863106111593
PDCD10	0.669969652332042	5.79547606297082	12.1536061983125	8.39991905186614e-32	3.85062955901419e-30	61.3323209842628
ARL6IP6	0.578509188483365	4.48299948680058	12.1487743869221	8.84395768313604e-32	4.04348545470663e-30	61.2813633719254
TMEM125	-1.46311271575363	5.3881945070346	-12.1416668624352	9.53988377509473e-32	4.3501870014432e-30	61.2064327859717
EIF2B5	0.593087677934127	5.18027011193216	12.1355419723528	1.01831047722373e-31	4.63130812318446e-30	61.1418876619814
PGM2	0.78037310137659	5.13709467368873	12.1196580975393	1.20592171272244e-31	5.47021241833887e-30	60.9746133969049
FOLR1	-2.10863636607388	5.35839445343421	-12.1175209442217	1.2336582018896e-31	5.58141757763525e-30	60.952119298212
VTA1	0.476399929104696	4.54619139632456	12.115250433462	1.26382060771105e-31	5.70299049229611e-30	60.9282248067527
KLC3	0.98682568903554	2.46259014909127	12.1121383596263	1.30635738696423e-31	5.87962618216006e-30	60.8954792464704
BCL2L12	0.532062565633514	4.87466441090668	12.1090539101384	1.34992083013413e-31	6.05995547786636e-30	60.8630305220604
SLC16A1	1.3400755101611	4.65024283739087	12.0968872688966	1.53630362015303e-31	6.87882923256118e-30	60.7350961337441
PPM1G	0.437508141273008	7.0609708802629	12.0803622916921	1.83105077789436e-31	8.1774350204519e-30	60.5614863012384
PERP	1.17401830782544	8.65424784052873	12.0656318845034	2.14082770027546e-31	9.53631423917047e-30	60.4068789979791
EIF4A3	0.496264261308703	5.96859290326773	12.0642310195356	2.17287170141327e-31	9.65423611335618e-30	60.3921831257426
CENPQ	0.600823030800387	4.04922617000909	12.0633244920792	2.19386170080077e-31	9.72256663720605e-30	60.3826738133505
TMEM163	-1.13041752307096	2.78387942228556	-12.0507360741066	2.50705300416462e-31	1.10821975653481e-29	60.2506785819416
TFRC	1.25097691900817	6.79107376640169	12.0465756708158	2.62003641398847e-31	1.15521605551125e-29	60.2070774667967
E2F1	0.759015561307101	4.7598692577198	12.0418149966512	2.7555436433826e-31	1.21187970184096e-29	60.1571992735619
TOMM40	0.557903199293932	6.11151670920843	12.0162864019963	3.61023150679512e-31	1.58374915315812e-29	59.8899838880768
SORBS2	-0.961241345064431	1.93022777749122	-12.0143362490967	3.6854481744955e-31	1.61266277696106e-29	59.8695884644357
PBK	0.9836188506434	4.08905304682088	12.0138396072786	3.70485108480156e-31	1.61706951127056e-29	59.8643947947346
SNRPA1	0.492299771505457	5.06432888546651	12.0135897064526	3.71465263898952e-31	1.61727389267363e-29	59.8617814984241
MSH2	0.536943893762987	3.51938883375036	12.0122400796154	3.76803470039259e-31	1.63640364131335e-29	59.8476687020638
TMEM132A	0.925197351479348	5.02372448365589	12.0083738266967	3.92521634769273e-31	1.70040372182049e-29	59.8072465718012
PLA2G1B	-1.40014641127843	2.11233346716751	-12.0077593797753	3.95078992406288e-31	1.70721415970478e-29	59.8008233519642
TIMMDC1	0.51238401263684	6.4559150950487	12.0039735419237	4.11205353860983e-31	1.77247919694107e-29	59.7612529040458
KBTBD11	-0.789934677317031	2.04562761151924	-11.9895402285245	4.78919397039846e-31	2.05923456871128e-29	59.6104781504134
HMMR	0.759330974480165	3.57093033784857	11.9869145735472	4.92379150732443e-31	2.11186780294351e-29	59.5830643453277
CREB3L1	-1.24735696088701	4.87346467883799	-11.9766156246816	5.48903644540924e-31	2.34849440805065e-29	59.4755789607975
MUC1	-1.58234864739712	7.2675038272714	-11.9660484303363	6.13607709247822e-31	2.6188656122774e-29	59.3653658830879
AQP7	-0.821121203802441	0.920180654829914	-11.9548103498857	6.9075405270185e-31	2.94088113641711e-29	59.2482355617262
MCM3	0.610605214202373	6.70730787532295	11.950631152506	7.21840151566958e-31	3.06569758489026e-29	59.2046983733564
CTPS1	0.587057449899004	3.8123974456689	11.9443441132106	7.71243645983961e-31	3.267508532423e-29	59.1392240254863
SLC16A4	-1.24939939593313	3.41815387303887	-11.9344643536146	8.5575431327917e-31	3.61670993670767e-29	59.0363866251257
HPRT1	0.612334257696861	6.51574196686098	11.9320785194954	8.77505641772957e-31	3.69961502692014e-29	59.0115622871483
RPH3AL	-0.912365251526377	2.94156813349923	-11.9267631266796	9.2796168043402e-31	3.90284465984483e-29	58.9562696011348
DHX36	0.541539744411409	4.54945520953547	11.9221198521457	9.74391471991172e-31	4.08819743986998e-29	58.9079836611774
DLC1	-0.984681349399037	3.2429763222853	-11.9156948897286	1.0424684098541e-30	4.36325908356324e-29	58.8411930119574
CYP4B1	-1.78198395923331	3.9529300383638	-11.9096234880178	1.11113705523831e-30	4.63946575739022e-29	58.7781026324871
USP39	0.446763861669798	5.9800423450755	11.9070144069494	1.14201040635038e-30	4.75691257722101e-29	58.7509980359319
NKX2-1	-2.03099508544598	4.54833905391699	-11.9036126182196	1.18354798815867e-30	4.91811020115431e-29	58.7156650445454
FAM220A	0.470571907615227	5.14055950104079	11.9014811261237	1.21033640427459e-30	5.01739454862923e-29	58.6935299692773
MAD2L2	0.565176684083317	5.05788886527005	11.8994443398646	1.2364974730182e-30	5.11361055189963e-29	58.6723811747121
R3HDM1	0.470020583930488	4.09675763983152	11.8975389180023	1.26147987006704e-30	5.2045055210766e-29	58.6525988523427
FARSB	0.430851708838218	4.74001143239586	11.8917697926544	1.34022071775948e-30	5.51623387110126e-29	58.5927175996876
H2AZ1	0.580406921890888	7.64842029062313	11.8822942213261	1.48028748002083e-30	6.07829892270165e-29	58.4944122571642
HMCES	0.536718782275567	6.39128909601734	11.8792065057488	1.52900141857985e-30	6.26348382533134e-29	58.4623911412243
PSPH	0.775170791837913	4.70614740698989	11.8761026723799	1.5795755019612e-30	6.45539724009047e-29	58.4302091818208
WDR43	0.53011288651977	5.633567169996	11.8748211530547	1.60093853826022e-30	6.51510404041692e-29	58.4169236496094
C8orf34	-0.437145217910126	0.599636479612658	-11.8747754948115	1.60170494068421e-30	6.51510404041692e-29	58.4164503297298
TRA2B	0.485841934538278	5.23201214310494	11.8743831777492	1.60830527846188e-30	6.52663088177693e-29	58.4123833995
NCAPD3	0.580796144062414	3.5803798356122	11.8710664811819	1.66519681009164e-30	6.7417126928196e-29	58.3780051106808
HAUS8	0.467061743413025	2.73043065602903	11.8586263811061	1.89698176229979e-30	7.66221444688362e-29	58.2491251087469
TBC1D31	0.486649001326919	2.31714178081763	11.857227011641	1.92498341014868e-30	7.75723547233866e-29	58.2346339397744
RNF180	-0.605144262030565	1.6691130938912	-11.8551307719271	1.96770008735975e-30	7.9107181900964e-29	58.2129287398522
GGH	0.904287089259842	3.42406285088285	11.8549125279366	1.97220121082736e-30	7.9107181900964e-29	58.2106691311815
RNASE1	-1.25199184976502	9.06822106306406	-11.8514855825902	2.04423656504186e-30	8.18072314065711e-29	58.1751920523266
SIL1	-0.457175185250344	5.09543901642038	-11.8493515706259	2.09040931396254e-30	8.34622409961817e-29	58.1531038270336
GMNN	0.638082874254591	4.89069432377645	11.8418501104844	2.26109626299529e-30	9.00696001038677e-29	58.0754832608843
TBRG4	0.469098942576558	5.39480535937533	11.8369835843698	2.37916575400303e-30	9.45554683150561e-29	58.0251471962988
CDK2	0.527195038773492	4.64691225930386	11.8364855898684	2.39158821293417e-30	9.48316717476506e-29	58.0199971560726
RNF168	0.815167473765053	4.38339082504228	11.8244333631254	2.71269893328631e-30	1.07318829031929e-28	57.8954081185595
SAPCD2	0.869945171693266	3.41545988162846	11.8230501881979	2.75218959058844e-30	1.08633123520994e-28	57.8811157656259
KCMF1	0.43333985328122	5.08151816444277	11.8177875158742	2.90773625619653e-30	1.14511940562213e-28	57.8267480704189
SFTPB	-2.7010324949662	9.51321138071427	-11.8170163326428	2.9312522675366e-30	1.15176279573411e-28	57.8187826522106
SPINDOC	0.583908351635285	5.19762108793829	11.8126451191043	3.0681626042767e-30	1.20283080558612e-28	57.7736405521158
U2SURP	0.548371841386866	5.18207537274003	11.8051995269763	3.31615285601329e-30	1.2971173067494e-28	57.6967779438046
BYSL	0.534744190474576	5.64942204189554	11.8009823186103	3.46535030399632e-30	1.35242319972181e-28	57.6532589254671
MRPL36	0.571855950228011	5.79364987223667	11.7903586843115	3.87143102117389e-30	1.50750914011014e-28	57.5436815225672
ALDH3B1	-1.25614474386535	4.28086899357051	-11.7894088249381	3.90996401775613e-30	1.51909992151745e-28	57.5338878333108
DPH2	0.451811478167119	4.95592281909897	11.7889708795851	3.92785833623426e-30	1.52263823826101e-28	57.529372522725
LRRC1	0.576247298420091	4.20303876239012	11.780619064883	4.2851211084233e-30	1.65443113872056e-28	57.4432877646319
TPRKB	0.438731430432926	4.98678163268849	11.7805785188731	4.28693202496267e-30	1.65443113872056e-28	57.4428699566672
DLX5	1.60390442192661	2.80737531448326	11.7771366903345	4.44346082549956e-30	1.71102864853903e-28	57.4074074583508
SH3BP1	0.688122541603845	2.87061717080508	11.771524276863	4.7109778716726e-30	1.81001828293443e-28	57.3495973728031
PSMD11	0.538054223827066	6.03716171535279	11.7669404387575	4.94129726524147e-30	1.89430971265717e-28	57.3023974724164
RFC3	0.613484845991228	4.31014414608047	11.7636957241423	5.1110629369927e-30	1.95506619364701e-28	57.2689949613764
SIAH2	0.751916603338845	5.85087669928832	11.7618308077869	5.21124711394459e-30	1.98899757688176e-28	57.2497998487716
RAB7A	0.429462874113798	7.18660831909823	11.7539776602836	5.65498259584779e-30	2.15361622902968e-28	57.1689946369641
LTC4S	-0.590382752643562	2.21563971030761	-11.7442501965604	6.25700875463807e-30	2.37766332676247e-28	57.0689601954637
DSC3	2.42119506988705	3.52219489404752	11.7236090391256	7.75364380968014e-30	2.93993741650191e-28	56.8569001350762
RNF7	0.52655467662124	6.00227719872767	11.7207191586919	7.98980383719577e-30	3.02286726836088e-28	56.8272330562599
ADH1B	-1.26625231698483	2.20252785206439	-11.7101302313521	8.91785500641077e-30	3.36663598150514e-28	56.7185760751173
DDX39A	0.569612583815746	5.98215750305435	11.7095073602923	8.97566604709762e-30	3.38109437530669e-28	56.7121868779499
YBX1	0.499970248504605	8.69571094744189	11.7054599392279	9.36050321175951e-30	3.51841213998631e-28	56.6706761005861
TPT1	-0.515013336945819	8.97952004427945	-11.6980479814631	1.01082467108268e-29	3.7912488962166e-28	56.594686489302
METTL8	0.505648577447845	2.894667543669	11.6932391067283	1.06248338776154e-29	3.97639571125962e-28	56.5454039906451
TMC5	-1.49351637605291	4.08384819139951	-11.6891058489974	1.10897558985868e-29	4.14145022005846e-28	56.5030576611504
PRRT1B	-0.989379992769044	1.38888938155865	-11.6870838704078	1.13245040457553e-29	4.22002163666338e-28	56.482346088054
FSCN1	1.2196049430137	7.18450529898518	11.6866308841979	1.13777683563449e-29	4.23077189010181e-28	56.4777064230773
BORCS7	-0.497547777833527	4.21799305757729	-11.6855432041323	1.15066818859847e-29	4.26954568994311e-28	56.4665665283656
RNF145	-0.619319569272872	6.72997020024298	-11.6814767436265	1.20016348049006e-29	4.44368222007087e-28	56.4249252758651
PNO1	0.522690927625685	5.29770117689765	11.6794082434812	1.22614653125474e-29	4.53020620332241e-28	56.4037477009933
UNG	0.600990135431942	6.09159979234453	11.6747163749002	1.28717314836696e-29	4.73753598584312e-28	56.3557222903583
OTULIN	0.525066685032832	3.98831635326842	11.6746745494707	1.28773052246774e-29	4.73753598584312e-28	56.355294236103
HSD17B11	-0.78811949753288	5.95609440166903	-11.6740213414743	1.29646649391063e-29	4.75957021323801e-28	56.3486092565065
DLG1	0.647107649198085	4.15103350303376	11.6701590768539	1.34933717092085e-29	4.94319545406267e-28	56.3090883555777
EFTUD2	0.423697713277015	5.44033884900114	11.6644434114057	1.43153518487269e-29	5.23325773912952e-28	56.2506206224299
TNS2	-0.685293647207246	4.34287757509754	-11.6641498102472	1.4358893601781e-29	5.23812438592969e-28	56.2476178511235
PHF13	0.441649953498519	4.87650878296737	11.6613213150133	1.47851663861601e-29	5.38229754494501e-28	56.2186926900827
ZFP64	0.544026306592309	3.81520026459976	11.6429385692806	1.78789932581917e-29	6.49490975215821e-28	56.0308343660858
HABP2	-1.4069774972728	1.98689651073866	-11.6418092029971	1.80887855927304e-29	6.5573739906032e-28	56.0193004087849
PNCK	1.37476875320479	2.00298583977359	11.6388991872949	1.86406942454025e-29	6.74333924601952e-28	55.9895850106826
TMEM40	1.31861510995731	2.59687753995272	11.6307052774882	2.02862692631433e-29	7.32334320399474e-28	55.9059438979469
HOXA1	0.909304991298617	1.93537518957626	11.6296412509221	2.05102843326484e-29	7.38881927060564e-28	55.8950859034754
GNGT1	0.864721102638763	1.59812376201885	11.6277309674775	2.09186522804038e-29	7.52029889449869e-28	55.8755940697727
DUSP14	0.694972929450945	5.13793297165287	11.6244214991942	2.16453429947476e-29	7.76543485327094e-28	55.8418312332681
TMEM41A	0.558334677237561	4.4706423390936	11.614853556684	2.38904138835057e-29	8.55316305316914e-28	55.7442612726402
SCN7A	-0.868813787805664	1.644548714587	-11.6129571325249	2.43621431613369e-29	8.70406632370403e-28	55.7249295793024
GTF2E1	0.43362584466237	4.20314372933525	11.6084358598159	2.55244669416863e-29	9.10057537377655e-28	55.6788505068939
CRYM	-1.42065463476402	2.32392780877272	-11.6080871455174	2.56163700004422e-29	9.11458848804235e-28	55.6752971125704
LRRC42	0.464238765097079	5.76310318258424	11.6077561064784	2.57039190050028e-29	9.12699812538298e-28	55.671923904149
PPAT	0.569839683483825	3.77121532852045	11.6072675020827	2.58336824910406e-29	9.1543159551074e-28	55.6669452764192
CAD	0.630541606367355	5.03331135298858	11.5971817484282	2.86625183629942e-29	1.01285672543074e-27	55.5642122937377
GPN1	0.437808990178179	5.30955337878983	11.5970550485965	2.86999453016212e-29	1.01285672543074e-27	55.5629221683836
DONSON	0.510518176494715	3.78157991164151	11.591150233471	3.04991626078341e-29	1.07416562940762e-27	55.5028081042951
POP7	0.500799428811491	6.75502717072592	11.5890349967675	3.11705874154856e-29	1.09558608262786e-27	55.4812795809534
ABCC5	1.23017845256385	4.88614789169006	11.5811798439864	3.37950809078806e-29	1.18542745338412e-27	55.4013573779591
ASAH1	-0.670504114887041	5.59456669100061	-11.5664520424142	3.93215936740316e-29	1.37649409128004e-27	55.2516208661433
EMCN	-0.728697803165892	2.419117630381	-11.5645411066476	4.01015512281424e-29	1.40096709613156e-27	55.2322031748054
S1PR5	1.38622441354936	2.50099615498224	11.564284339874	4.0207516703508e-29	1.40184275540923e-27	55.2295942638099
FAM72D	0.450755141967517	1.04635976408914	11.5604920602491	4.18053504369586e-29	1.45462472363779e-27	55.191067480402
POP1	0.508673447831486	3.06042675757176	11.5598634156931	4.20762524775023e-29	1.4611168395394e-27	55.1846818442209
MPHOSPH10	0.383508445441122	5.13418094313282	11.5567244033958	4.34552719499735e-29	1.50598590469828e-27	55.1528003995506
PNPT1	0.502798256950141	4.87783625902857	11.5562519286739	4.3666690587096e-29	1.51029224449741e-27	55.148002272477
MTA2	0.434273805649143	6.52506776238887	11.5416738270567	5.07170978902626e-29	1.75064914789337e-27	55.0000307713366
LPL	-1.22513444821277	3.72940109458841	-11.5412188045798	5.09544783374582e-29	1.75534632332301e-27	54.9954144719906
FAM83B	1.36964793520854	2.40267334856505	11.5396454452142	5.17838239478527e-29	1.78037718525474e-27	54.9794534799883
CDK6	0.890139888878501	3.58366463305069	11.5392834462016	5.19765301336482e-29	1.78346398842744e-27	54.9757814052854
FKBP4	0.736958525454135	6.21676547672195	11.5359563714962	5.37813688077435e-29	1.84174616343988e-27	54.9420360800754
POFUT1	0.512909119621995	5.4297773665045	11.5260835813972	5.95118566698966e-29	2.0339673616883e-27	54.8419436999036
COMMD2	0.551907507633901	4.90897717268006	11.5243490981848	6.05794962805202e-29	2.06638092824578e-27	54.8243659186878
PAK1IP1	0.509649230233167	5.75473330822693	11.5214193057973	6.24262882849237e-29	2.12519199096495e-27	54.7946791048816
SHOX2	0.906645899674351	1.58672463173747	11.511917613969	6.88092417696737e-29	2.33789517918609e-27	54.6984406948716
RILP	-0.557445170414213	4.0549175225464	-11.5112692365416	6.92677168369168e-29	2.34886692240723e-27	54.6918757824276
TFG	0.457359939844844	5.28715788288701	11.4998313280726	7.78733186205126e-29	2.63552512706297e-27	54.5761118860763
ADGRF5	-1.31490421430842	5.0611002060426	-11.4981449474407	7.92289375630941e-29	2.67617744657562e-27	54.5590513582059
TMTC3	0.70991575689009	4.4994573478025	11.4977520214347	7.9548149305226e-29	2.68173216179174e-27	54.5550765372792
SHE	-0.978832578375727	2.11811482847171	-11.4936837250091	8.29292673908084e-29	2.79028804921928e-27	54.5139279564238
TRMT6	0.527265445928687	4.71257384673693	11.4861969836969	8.95288662493883e-29	3.00650425265388e-27	54.4382328343973
BRCA2	0.48284784404246	1.79744087833514	11.4829237084341	9.25758009577197e-29	3.10281137136435e-27	54.4051500707252
UBXN7	0.667289520470713	4.24915401492242	11.481701503255	9.37397221986986e-29	3.13575657578967e-27	54.3927991810523
ARHGEF38	-0.929876157600511	1.87114251942599	-11.4791657308455	9.62011491988632e-29	3.21189501602678e-27	54.3671773636221
FOXE1	1.93144184261669	3.00399602779528	11.4610066536019	1.15807279233643e-28	3.85905487415493e-27	54.183822157495
TMEM79	0.778484439034723	3.99381465105991	11.4460320860886	1.34924968498599e-28	4.48748532465206e-27	54.0327889943048
PRR15L	-1.5221164573986	5.18190911241395	-11.4454607763179	1.35713378552372e-28	4.50506019838218e-27	54.0270297773189
H2AX	0.631484435759325	6.70100175436554	11.4318911991632	1.55845568896849e-28	5.16346466127073e-27	53.8903034731197
DCUN1D1	0.710391233770081	4.48814286096826	11.4279371751836	1.62251453823392e-28	5.36544502261782e-27	53.8504863842597
PLEKHG6	0.876368653185684	3.75284282439213	11.4230828661863	1.70474607978442e-28	5.62663620390562e-27	53.8016178800498
PDSS1	0.486469405576718	3.39419359555029	11.4194201179016	1.76952153207556e-28	5.82932872771964e-27	53.7647554207365
SEC22A	0.382694732594898	3.54159524575924	11.4189394001433	1.77820253901148e-28	5.84681092903055e-27	53.7599180780373
PSAT1	1.14186405575795	5.76437792221209	11.4169017932806	1.81547072270584e-28	5.95804482633463e-27	53.7394158868598
ADAM17	0.597067746878876	3.95337960095701	11.4165381368536	1.82220319961826e-28	5.96883497977037e-27	53.7357571089242
TTL	0.49584895239351	3.40206062975163	11.4156776977354	1.83823169710121e-28	6.00997714101315e-27	53.7271005152057
SPHK1	0.910539708243067	4.0032658552245	11.4125068922536	1.89851688919611e-28	6.19538618756876e-27	53.6952044181703
CCT4	0.561674327904528	7.45071813353448	11.4121065701676	1.90626636666568e-28	6.20898187999677e-27	53.6911779407722
IGF2BP2	1.29382414197095	4.51370191089278	11.4101743907422	1.94411385937046e-28	6.32037616419725e-27	53.6717454242131
NUP93	0.461399370182242	4.14665677767455	11.4084791796261	1.97793387449813e-28	6.41828430286586e-27	53.6546982534736
MGME1	0.563345678915901	5.37097705335752	11.4019961361627	2.11275192597637e-28	6.84294679875114e-27	53.5895222475992
XPO1	0.452636068881239	4.74909256330461	11.4014111066851	2.12535792618399e-28	6.87093323599181e-27	53.5836421700755
YKT6	0.421178884768362	5.84855132817273	11.3997624299617	2.16128644230095e-28	6.97407289984931e-27	53.5670727203083
PSMC2	0.398099583522168	5.36601172599061	11.3993884551612	2.16951981835991e-28	6.9876281435949e-27	53.5633144736061
UBE2E3	0.484966590429847	5.94636653532938	11.3986735956441	2.18534487108974e-28	7.02553913288369e-27	53.5561307817577
ACAP2	0.709152739274608	4.5762869895699	11.3962014369153	2.2409609987312e-28	7.19099484926189e-27	53.5312904931854
HKDC1	-1.21367291561869	2.53914433303211	-11.3951957357114	2.26398658439792e-28	7.25145277901056e-27	53.5211863782952
EIF4G1	0.638858452712827	7.84558971613911	11.3922945465708	2.3317347841236e-28	7.45466795927929e-27	53.4920424516068
VRK2	0.53515289346606	4.09433809892132	11.3845116767923	2.52359174246106e-28	8.05318558257186e-27	53.4138877595177
PCLAF	0.682914355250766	2.86114687208901	11.3791387698462	2.66511122720821e-28	8.48916311490146e-27	53.3599576284709
MRTO4	0.424621966977812	6.03706283254093	11.3741533111858	2.80346566899921e-28	8.91347763530612e-27	53.3099340119844
LYPD3	1.73463604764838	5.14167413892908	11.3688011862756	2.95994468308131e-28	9.39375851070201e-27	53.2562500924827
INTS13	0.561431114083129	5.11040510513897	11.360686433378	3.21389451733186e-28	1.01810537836063e-26	53.1748930571668
QTRT2	0.456846590672141	3.66933999809418	11.3588044562468	3.27581643039753e-28	1.035827501933e-26	53.156031091552
CISH	-0.815334913424548	4.0280910136893	-11.3570176726503	3.33570253853094e-28	1.05284250615053e-26	53.1381254241798
NXPH4	1.5873253180533	3.49846092824416	11.3507768436621	3.55353220608349e-28	1.11955647394572e-26	53.0756020339764
TRIM59	0.596298819716565	2.6152700447455	11.3500096317117	3.58126809279538e-28	1.12624706918255e-26	53.0679175933865
ARSL	-1.43141402247787	2.83267793099616	-11.3471105564822	3.68802958984768e-28	1.15772059298697e-26	53.0388838990666
RPP40	0.539935062262608	3.46091797779475	11.3468078355368	3.69935830301253e-28	1.15917686572515e-26	53.0358525353738
MYO19	0.524031604937347	3.7247066970406	11.345836955357	3.7359252546777e-28	1.1685218919324e-26	53.0261308309179
POC1A	0.529983463497471	3.89298151183983	11.333373436134	4.23849716902975e-28	1.32332754855761e-26	52.9013869922331
CLEC3B	-0.884187107030459	2.79757379713875	-11.331173401378	4.33393867883851e-28	1.35042355011331e-26	52.8793784504635
RFWD3	0.512502002718094	4.684530469097	11.3310155109088	4.34086979116524e-28	1.35042355011331e-26	52.8777990844942
PIGR	-2.10819496489284	5.94069457038297	-11.3292753626518	4.41799251830935e-28	1.37195294547069e-26	52.8603936430915
ACSL5	-1.35636503214533	4.98388452337736	-11.3282627575024	4.46349569751284e-28	1.38360381836319e-26	52.8502662374405
CDK5R1	0.78464558260495	2.97735980500902	11.32565663941	4.58275844220803e-28	1.41803639797466e-26	52.8242047842507
POLA2	0.427438971619996	2.18330393677623	11.3238687087447	4.66640430846776e-28	1.44134498854063e-26	52.8063279676011
USP31	0.660768364913801	2.95384349874327	11.3121078543785	5.25570598739406e-28	1.62047817347979e-26	52.6887901147021
SMIM13	0.503591466493783	3.8244066192058	11.3107712330024	5.32719215144285e-28	1.63960187566966e-26	52.675437903837
ATP8A1	-0.971455763043798	2.8638097906216	-11.3015981090216	5.84454858940119e-28	1.79564429002028e-26	52.5838356515182
DSP	1.19611482414039	7.31427441815102	11.3004678082438	5.91165573283443e-28	1.81304726616911e-26	52.5725525111514
MRPL37	0.405602182810672	6.57419122775299	11.2952832168305	6.22941074157875e-28	1.90712419311089e-26	52.5208089022314
POLD2	0.501468258486512	6.59797933711121	11.2837419882188	6.99897396934209e-28	2.13894569560423e-26	52.4056902687615
CEP85	0.535970152667212	4.11681639501326	11.2832752821731	7.03200569871616e-28	2.14525694977735e-26	52.4010369974209
CYFIP2	-0.785157498931431	3.21094645101349	-11.2817485738913	7.14114608141547e-28	2.17472371351085e-26	52.3858160620347
SEM1	0.503473479636361	4.9395151153227	11.2771586801944	7.47950204718532e-28	2.27376862234434e-26	52.3400654569535
CD55	-1.00335442396546	6.57712890837705	-11.2759434987706	7.57171769489139e-28	2.2977710020504e-26	52.3279553249383
EIF3B	0.456722674107747	6.57967975295953	11.2749965932232	7.64435698659196e-28	2.31575905356059e-26	52.3185194493613
LINC00634	0.449654905627058	0.749203751245475	11.2676159515051	8.23478172043006e-28	2.49026697472272e-26	52.2449926678495
CENPK	0.627318041481398	2.7184393850063	11.2630031299391	8.62656772577409e-28	2.60420149045668e-26	52.1990581432691
POLR2H	0.577720654843529	6.17151619224507	11.2627621178088	8.64753931241498e-28	2.60599236879177e-26	52.1966585422118
ZNF530	0.443945399741226	2.00468548846946	11.2610550218387	8.79753838939418e-28	2.64659279880942e-26	52.1796632356105
LRRC8D	0.548326572799198	4.68743384906315	11.2570918419785	9.155813793936e-28	2.74960037125343e-26	52.1402147627806
SLC5A6	0.56033204482902	4.74184523002409	11.2497298044288	9.86024565860657e-28	2.95602658775665e-26	52.0669634750232
DUSP11	0.416956261387717	4.8550422355229	11.2492787593383	9.90511280584742e-28	2.96434878583289e-26	52.0624768433837
LCLAT1	0.476495242664637	3.62703437049828	11.2377248952654	1.11261597179797e-27	3.32403613091641e-26	51.9475958624977
DNMT3B	0.727652936118465	2.56298778494364	11.2304687882846	1.19682721569423e-27	3.56947022264192e-26	51.875494590985
CEP152	0.497549298573792	1.96429575899129	11.2167399819424	1.37385264771427e-27	4.09039839855546e-26	51.7391752790014
PDAP1	0.446851134517089	7.15659719712309	11.208672914563	1.48976087478046e-27	4.42434873808843e-26	51.6591341802774
ATP11A	-1.05820203744477	4.91931588819845	-11.2085817998154	1.49112399760136e-27	4.42434873808843e-26	51.6582303988301
ST3GAL5	-1.00114384732982	2.94604000690956	-11.2071085580411	1.51333717867716e-27	4.48258233027656e-26	51.6436178743904
NOP56	0.530818401173151	6.19220989377053	11.2041340807087	1.55919219424545e-27	4.61052599690873e-26	51.6141197091387
TUBA1B	0.556428089376552	6.68002313814506	11.2010695041818	1.6078796827099e-27	4.74639508381552e-26	51.5837343786452
SNED1	-0.65532781622331	2.22688817799684	-11.1978297309834	1.66099312651408e-27	4.89484505038026e-26	51.5516189868579
C4BPA	-2.03291902218601	5.2107636955941	-11.1931945079747	1.74002737681694e-27	5.11904828276469e-26	51.5056832510523
PUS7	0.576967157737474	4.43894203167718	11.1887736721978	1.8188825158106e-27	5.34196546338409e-26	51.4618858849415
CELF2	-0.851044969083525	3.65224221036776	-11.1868447886344	1.85439094832526e-27	5.43703660788159e-26	51.442780582604
TIPIN	0.483818779784952	3.22243200010075	11.165859521544	2.28813262957733e-27	6.69742604819527e-26	51.2350900800994
TESMIN	0.795831651340654	2.03877272412461	11.1651116886519	2.30532223761883e-27	6.73636150648551e-26	51.2276943963844
GAPDH	0.717062361065448	11.1356896310831	11.1616094221226	2.38754728093776e-27	6.96488540136188e-26	51.193063902876
WDCP	0.439492554750354	3.49037953804734	11.1597636421801	2.43204723323574e-27	7.08277553907713e-26	51.1748161874584
DNAJC2	0.472020942823468	4.0068601879289	11.1514429125077	2.64309942757756e-27	7.68450115454094e-26	51.0925850885212
LMO3	-1.49053610498721	3.17676768540826	-11.1456815745704	2.79979407373741e-27	8.12643747231522e-26	51.0356755976789
CLCN2	0.612765371876294	2.1187597300781	11.1449279951817	2.82096040681143e-27	8.17418092462016e-26	51.0282335645563
ACAD9	0.435013980759394	5.0197207928999	11.1425765345693	2.88803456289733e-27	8.3545680978105e-26	51.0050140461463
SUCLG2	-0.522661485195418	5.82566941934512	-11.1414716973487	2.92009404359461e-27	8.43323159790124e-26	50.9941056382147
ZNF695	0.484680855634394	0.80455966788973	11.1386209284937	3.0044577427092e-27	8.66243656666639e-26	50.9659629833804
SIAE	-0.668603696465741	3.73570899983239	-11.1340007484146	3.14635383235578e-27	9.05648159585731e-26	50.9203646921856
ISY1	0.379941424887373	4.008255541975	11.1327971207329	3.18440007160239e-27	9.15079343958975e-26	50.9084880574318
MTHFD2	0.657111530283239	4.43821543675656	11.1326045803454	3.19052845006482e-27	9.15322466601377e-26	50.9065882837401
CMAS	0.566938774616872	6.24684209132511	11.1312320781044	3.23455455088016e-27	9.26419194341344e-26	50.8930467044482
FAM162A	0.714105124882143	5.76545614473218	11.1269627000009	3.37539854557834e-27	9.65163465309927e-26	50.8509318648301
PSMC4	0.478316840437545	7.16003180699676	11.1247623417963	3.45034837886404e-27	9.84969303277696e-26	50.8292315726289
COX16	-0.435148718418338	2.50093354187293	-11.1211026658584	3.57868393631128e-27	1.01992492184872e-25	50.793146655207
CENPP	0.378097530904507	1.31054747161884	11.1201058043082	3.6144554496996e-27	1.02842830923472e-25	50.7833190636625
FANCA	0.576684655920575	2.70057141431857	11.1193629572423	3.64134256455679e-27	1.03438006489574e-25	50.7759961283866
NOL11	0.427286629010082	5.42165064077313	11.1076115948801	4.09408457163908e-27	1.16108506476861e-25	50.6602027299221
SSRP1	0.445253853862126	6.49400206913961	11.1024117438698	4.31185627966977e-27	1.22084715055748e-25	50.6089958636681
DNAJC9	0.46200155355598	3.71455510253754	11.0977249984027	4.51797541982689e-27	1.27712036011028e-25	50.5628579572215
SAE1	0.464711798517094	6.50132367162743	11.0945737885124	4.66203457864724e-27	1.31569601268403e-25	50.5318449244901
NRBP1	0.384762850359802	6.39424451067154	11.0939100927144	4.6929524483115e-27	1.32226796787548e-25	50.5253139537891
DNALI1	-1.1247031580442	3.01692178388027	-11.0931312238808	4.72949536074374e-27	1.32984049578469e-25	50.5176500337204
YWHAG	0.507829235411196	7.98145158897232	11.0930106494612	4.735177665623e-27	1.32984049578469e-25	50.5164636420577
RIOK1	0.497781894713608	5.15513610725929	11.0873038149303	5.01202141867498e-27	1.40531241331392e-25	50.4603227671199
NECTIN1	1.401737846603	5.81724048333019	11.0867716491998	5.03864236621881e-27	1.41049426368077e-25	50.4550887460008
C5orf22	0.472023234521691	4.97782957890223	11.0865371895937	5.05041543879468e-27	1.41150965682958e-25	50.452782822578
STAMBP	0.364288383169476	4.58696686641258	11.0849519693922	5.13073503652973e-27	1.43164857830897e-25	50.4371930911381
KIF20B	0.546788989573696	3.06998701700354	11.0841337683589	5.17268649984348e-27	1.44103394966701e-25	50.4291472339869
MAP3K13	0.543621682150509	4.27890177820214	11.0806487378208	5.35522254385445e-27	1.48949111139502e-25	50.3948820489279
KIF3C	0.768157472157471	3.59817368149915	11.0772400288454	5.53994607428514e-27	1.53840040985918e-25	50.361375402124
ZBTB16	-0.941911680881586	1.47318286165083	-11.0738816989301	5.7281249558989e-27	1.58811118777306e-25	50.3283718380783
MICALL1	0.813803937524879	5.04175463888497	11.0623865371655	6.42158900191213e-27	1.77752866174335e-25	50.2154637423836
LIG1	0.529035662830601	4.09593565245426	11.0594475923763	6.61188012931782e-27	1.82728323573874e-25	50.1866114610463
CLDN2	-1.5060052678004	2.12816983020865	-11.0592198232463	6.62685943195319e-27	1.82850669167014e-25	50.1843756503997
IGSF9	1.02494758849316	4.30990092386968	11.0570461679728	6.77151664076961e-27	1.86545056202315e-25	50.1630405847852
GNA14	-1.02425547084189	2.7899161523665	-11.0559717262995	6.84417467308384e-27	1.88247394817773e-25	50.1524958340862
GJB6	2.03412050759993	3.3578197632945	11.0490751994947	7.32933266778975e-27	2.01272070471412e-25	50.0848312314409
MSRA	-0.520200033679295	2.84319587221995	-11.0468059640781	7.49631940528461e-27	2.05531997871474e-25	50.0625740646555
FRRS1	0.743395044475041	2.97995614493764	11.0403947391907	7.98879535548116e-27	2.18688540157626e-25	49.9997106561942
FAT2	1.65421237318711	2.56703939752876	11.0357438290228	8.36603390064842e-27	2.28653999101634e-25	49.9541253644567
AQP5	-1.87209530617656	3.30518632313192	-11.0354997732917	8.38631071017157e-27	2.28847231473784e-25	49.9517336987431
SPDL1	0.46661297132354	3.27789169107511	11.0314697131155	8.72828305506602e-27	2.37804542104063e-25	49.9122464197924
DELE1	-0.391217021468233	4.65827568518694	-11.0309216398658	8.77584718693464e-27	2.38725086428891e-25	49.9068771677148
SLC4A1AP	0.363348353782444	4.61801473096766	11.0300174741473	8.85487770945883e-27	2.40497368259408e-25	49.8980198777982
C12orf56	0.859282368881856	1.47268021004699	11.0291344282627	8.93274425968495e-27	2.42232539173428e-25	49.8893700279659
TET3	0.647869319125571	3.80874431562435	11.0169465562204	1.00795497429999e-26	2.72903809291722e-25	49.7700394477261
CCDC150	0.416242681790132	0.975537304059313	11.0143931298955	1.03377341192214e-26	2.79457498935832e-25	49.7450521186259
ZC3H8	0.434211687602451	2.81184719575698	11.0065430153922	1.11733244740405e-26	3.01575337205879e-25	49.6682608417759
POLR1G	0.456659446621208	2.56497094079736	11.0012549963899	1.17736607664044e-26	3.1728459371735e-25	49.616556629382
TBL1XR1	0.594966560921952	5.83622606062516	11.0004098743747	1.18725297589183e-26	3.19452167177852e-25	49.6082951557708
ARTN	1.28651722007821	2.82941668619443	10.9955729950817	1.24544540357856e-26	3.34590355863709e-25	49.5610219042768
DDX49	0.481316992053341	5.55762481925692	10.9923218384872	1.28614279421473e-26	3.4498889068348e-25	49.5292558725019
IL6ST	-0.648288191525155	5.43191694823046	-10.9886732952513	1.33338870826433e-26	3.5710911185169e-25	49.4936158672351
TDG	0.487991806416101	4.40314035972457	10.9863003721614	1.36503704963807e-26	3.65021018458772e-25	49.4704414583457
DTYMK	0.482925885290826	5.55132253051747	10.9857786815573	1.37209437986424e-26	3.66342856922768e-25	49.4653470568021
NKIRAS2	0.385819376725288	5.08354553662113	10.983338599331	1.40558734530663e-26	3.74707961838051e-25	49.4415217377712
EHHADH	0.612677505837	3.73258652473443	10.9812560010476	1.43481466033537e-26	3.81911957515994e-25	49.421190226129
LONRF3	-0.795684290178415	1.94697837009232	-10.9805246914055	1.44522040866358e-26	3.84091706155252e-25	49.414051481641
CCDC34	0.636777418134542	4.04661577883801	10.975656847945	1.51641977890103e-26	4.02396966750338e-25	49.3665430920816
PSMD14	0.427840362615893	5.29762851249902	10.9735691148351	1.54801306289097e-26	4.10152451892579e-25	49.3461726350459
TRMT10C	0.494032931374658	5.6256803240034	10.9696582999159	1.60896372256438e-26	4.25650738696116e-25	49.3080221599368
LTA4H	-0.552435599881908	5.91439834702569	-10.9662474162274	1.66406451141896e-26	4.39556552650422e-25	49.2747572843297
MELTF	1.06522257821882	3.42478930124673	10.9605099080303	1.76100826895703e-26	4.64455879520357e-25	49.2188201554331
PLD1	0.806990707091177	3.19011284324305	10.9583972348377	1.79810032046556e-26	4.73517968890991e-25	49.1982286956045
C13orf46	-0.577869971415701	0.792466805187113	-10.9555799529418	1.8487726401577e-26	4.86123403773181e-25	49.1707745176264
CNOT9	0.36477883978723	5.41308130832166	10.9508474385366	1.93710342097644e-26	5.08577698161813e-25	49.1246690306813
CEBPG	0.595960879631718	5.61942883540463	10.9492938469977	1.96700449108495e-26	5.15646805166718e-25	49.1095369146263
NUP62	0.416637752363411	5.39496983327919	10.9452493170731	2.04701387402127e-26	5.35810519774028e-25	49.070150750328
CCDC69	-0.69585789670174	4.33406868103684	-10.9334557190079	2.29923506856278e-26	6.00922251403556e-25	48.9553683982178
DRAM1	-0.88912174393298	5.63550831503599	-10.932004987379	2.33231865864464e-26	6.08650869231841e-25	48.9412557251937
GSS	0.422341238175633	5.18420403908784	10.9271674599314	2.44609045770718e-26	6.37381284979699e-25	48.8942070412872
UCK2	0.787665661482604	3.68565914928441	10.9265849856363	2.46015584957224e-26	6.40083792213029e-25	48.8885431336487
TXNDC15	-0.347432295396876	4.99865731805063	-10.9226976659835	2.55610380175622e-26	6.6405047491502e-25	48.8507493976161
FOXP1	-0.45878346757806	2.08292743344182	-10.9214989370618	2.58643390518226e-26	6.70820151279387e-25	48.8390971131633
HPDL	0.909769402109864	2.19204691650549	10.9213626537818	2.58990466993254e-26	6.70820151279387e-25	48.8377724306431
TIMM8A	0.45340488336843	3.44867528784501	10.920360466439	2.61557008385784e-26	6.76456692732666e-25	48.8280315023707
KHSRP	0.48771935390597	6.99827842476944	10.9141040715478	2.7815992356876e-26	7.18324166259236e-25	48.7672373109159
SMPD4	0.434052137902856	5.09891269269289	10.9095736015585	2.90831863364798e-26	7.49930733390659e-25	48.723231256917
CPSF3	0.392311360479277	5.57766402205865	10.9078352718968	2.9584477176018e-26	7.61723358849985e-25	48.7063500623278
DRG1	0.476097472746378	6.42157175204836	10.8984011084964	3.24584488785499e-26	8.34480715382067e-25	48.6147703200319
EXOSC2	0.453797596101316	4.45180293798205	10.8970079372204	3.29057178130053e-26	8.44726338168526e-25	48.601251748089
SSX2IP	0.56619518188357	3.24609332525219	10.894933566787	3.35830433704818e-26	8.60838721188919e-25	48.5811257125173
DNA2	0.58408975841721	2.88095118959091	10.8916293137144	3.46906453800278e-26	8.87916548220269e-25	48.549073291082
PSMD12	0.360899937736678	5.60402823880719	10.8897346521072	3.53420262029109e-26	9.0325461658413e-25	48.5306978569967
MTIF2	0.403921611627363	5.38773228554728	10.8887752726374	3.56764752127866e-26	9.10459444016446e-25	48.5213942454156
PCYT1A	0.616896353641148	5.09096154701004	10.8876480172195	3.60734642428914e-26	9.19236747648268e-25	48.5104634763283
MAGOH	0.377945349962977	6.14349525149765	10.8863269689767	3.6544286237841e-26	9.29866948501187e-25	48.4976546711384
UBXN2A	0.416991688979253	3.79916461173896	10.8861437873909	3.66100520174048e-26	9.30174459468608e-25	48.4958786499888
APEX2	0.415085585403291	5.43547251171106	10.8811378907453	3.84534608831907e-26	9.75580629844698e-25	48.4473535228909
NMD3	0.492178192906077	5.51285480681005	10.8753812638472	4.06874765141797e-26	1.03074940502589e-24	48.3915728527639
SNRPD1	0.478679210272323	5.20752178153544	10.8727176050578	4.1764329748676e-26	1.05648511808038e-24	48.3657703514866
ADCY3	0.672690551048513	4.12830257341339	10.8703082270218	4.27627299721571e-26	1.0801641180139e-24	48.3424353227192
SFTPD	-1.72096644180619	4.64775227762241	-10.86737007967	4.40123564202602e-26	1.11011078901058e-24	48.3139846333557
PIK3CA	0.557541803808027	3.0290075802436	10.8661750509364	4.45309256916129e-26	1.12150641771226e-24	48.3024146564773
PLAAT1	1.06462575135071	2.52425847087261	10.8660315536537	4.45936012121277e-26	1.12150641771226e-24	48.3010254181991
UBA2	0.536983319730885	6.54465243246505	10.8648938279909	4.50936369218585e-26	1.13243846461154e-24	48.2900112820921
GPRC5C	-0.917705730476482	4.44135282408351	-10.8632915451686	4.58073006135309e-26	1.14869595518273e-24	48.2745013855482
TXNDC11	-0.446524971373428	5.96690038269323	-10.8614738761997	4.66304809127543e-26	1.16764880528354e-24	48.2569087609755
GRHL3	1.23394736969009	2.93266485835262	10.8607709967708	4.69527214748665e-26	1.17402129540619e-24	48.2501064425921
GPR39	-0.966252700200438	2.19362910808175	-10.8589154145587	4.78140882992907e-26	1.1938364871039e-24	48.2321501779174
PTDSS1	0.657545417662478	6.02059721928912	10.8572207358935	4.86144600801716e-26	1.21207390542333e-24	48.2157530723872
CD302	-0.674582085237599	2.00020842866041	-10.8566468267703	4.88885124179052e-26	1.21715537812854e-24	48.2102005900157
KPNA1	0.449527202529836	4.23713230691363	10.8481167359791	5.31473076662163e-26	1.32128629446226e-24	48.1277005605543
PDRG1	0.467025119255909	5.38523541021285	10.8454426084478	5.45567548366643e-26	1.35438316305117e-24	48.1018478718779
TONSL	0.642338535806457	3.62136155187652	10.8433105153338	5.57070474523711e-26	1.38096097032144e-24	48.0812390169075
TDP1	0.494276489928446	3.34882519524286	10.841735053326	5.65724683562113e-26	1.40041104525204e-24	48.0660126230647
LIN9	0.488951451030726	3.19302298796704	10.8365355901756	5.9524411237501e-26	1.47138230802199e-24	48.0157736724308
GID8	0.420491583653433	6.17558849939404	10.8352249347547	6.02923413640575e-26	1.488241725294e-24	48.0031126827179
HNMT	-0.788195491874642	4.34021185374825	-10.8324250964859	6.1965903327939e-26	1.5273757793265e-24	47.9760701689503
CRKL	0.564322131201484	6.23381120421005	10.8295719321174	6.37187789379182e-26	1.56835085431285e-24	47.9485182744926
PRDM16	-0.843651705403038	1.53736411267104	-10.82554571551	6.62763727856832e-26	1.62898863493662e-24	47.9096484195444
CYSTM1	-0.540782697433295	6.28481144342858	-10.8253402796858	6.6409571053848e-26	1.62995049181456e-24	47.9076654092966
LRRC31	-1.03931933375843	1.14013023750512	-10.8250827917641	6.65768936179938e-26	1.6317459867222e-24	47.9051799977583
LRRC27	-0.3911816183256	1.71561371294971	-10.8218046329183	6.87440659613726e-26	1.68248188556309e-24	47.8735415301995
KIF12	-1.12855469487165	2.23200042048542	-10.8181229803946	7.12615623757971e-26	1.74163660486292e-24	47.8380178488102
BARD1	0.448916931411555	2.82459296595814	10.8176190471091	7.16131956795804e-26	1.74776542920531e-24	47.8331562191792
ZIC5	0.800416011141309	1.07009798369708	10.8170951457325	7.1980588426872e-26	1.7542610917874e-24	47.8281021396687
SPAST	0.523692560461353	3.85934897133388	10.8135833603407	7.44920439112572e-26	1.81291873159307e-24	47.794228917865
DGUOK	0.368561567961519	6.16527200336083	10.8104551623989	7.68023181067594e-26	1.8641922772789e-24	47.7640629378002
HOXD13	1.28601462211556	1.44241301096026	10.8104395605993	7.68140169654396e-26	1.8641922772789e-24	47.7639125030999
UTP4	0.410640882481585	4.90961820413341	10.8060414929396	8.01834003705595e-26	1.94324190436511e-24	47.7215125688274
MARK1	0.842743840261996	2.20251923473999	10.8005843010989	8.45687784671379e-26	2.04665892916001e-24	47.6689210149259
PHF5A	0.528815739052405	6.51780555400274	10.794982438727	8.93180616222337e-26	2.15858210849381e-24	47.6149570960025
NSDHL	0.428503087868606	5.83499928415293	10.7912942380671	9.2588517057411e-26	2.23450393254989e-24	47.5794399662767
C1orf74	0.53170397568284	2.55802975242622	10.7830699610678	1.00315552284114e-25	2.41761876214066e-24	47.5002752828428
DSC2	0.96283489962088	4.42279080825512	10.7797041266246	1.03659473752347e-25	2.49473800163981e-24	47.4678904304879
PITPNB	0.438489595056684	5.69995649849637	10.7777621960276	1.05638852098607e-25	2.53884886153212e-24	47.4492095089629
CEP19	0.76014602259472	2.9700078983546	10.7741156861434	1.09457590825192e-25	2.62698217980462e-24	47.4141381253352
HMGB2	0.600031820815443	6.9798101459437	10.7725328489681	1.11157540782209e-25	2.66409110190059e-24	47.398917645115
MDH1	0.441252670665369	6.50189118361434	10.769949198493	1.13988827424241e-25	2.72817458785531e-24	47.374077197976
DBF4B	0.508755260560689	2.54648348652558	10.7664689675283	1.17916087398919e-25	2.81518758667307e-24	47.3406240532633
PAICS	0.546290426921678	5.99946635316937	10.7664399926583	1.17949341408394e-25	2.81518758667307e-24	47.3403455730376
SLC9A3R2	-0.75309644785375	5.81463538956863	-10.7654301981507	1.19114100389059e-25	2.83907720982341e-24	47.3306407127854
DPYSL2	-0.775283301043076	5.29953826659129	-10.7645940578388	1.20087191178745e-25	2.85833907794683e-24	47.3226053411079
KNDC1	-0.83925356080064	1.50572336618836	-10.7586862534351	1.27191144916308e-25	3.0232759384222e-24	47.2658449732972
PDCD5	0.515694363812091	6.42596951951616	10.7539549236398	1.33179949719666e-25	3.16129064211284e-24	47.220405604548
ZW10	0.437286035362559	4.73425533673491	10.7504735014357	1.37764615676201e-25	3.26564331113162e-24	47.1869803725948
VSNL1	1.4374058510587	2.93912820998301	10.7453913661071	1.44739885244474e-25	3.42630154578722e-24	47.1382020415811
PARL	0.548215106619879	3.79187793385583	10.7400427188081	1.52459727789753e-25	3.60412300564917e-24	47.0868854664815
PDK4	-1.1130204706032	3.60295129063967	-10.7337108427233	1.62128435805021e-25	3.82746803219266e-24	47.026161665239
CDH24	0.697466812877932	3.7630765897172	10.732556578623	1.63955453613257e-25	3.86533346967417e-24	47.0150951291579
PES1	0.488739194054634	6.13833715442882	10.7251004799725	1.76259647056297e-25	4.14976516873847e-24	46.9436323297542
PPT2	0.556281397156456	2.83503052220264	10.7237753059708	1.78540461023546e-25	4.19775998455361e-24	46.9309353527467
SCNN1B	-1.19014221545119	4.33372852705494	-10.7222155541802	1.81262571876918e-25	4.25598624049219e-24	46.9159923942075
KRT5	3.42649244879331	6.41634653676506	10.716866215638	1.90915029264028e-25	4.47655700553056e-24	46.8647569868541
TMEM69	0.368434010539578	6.00025761475297	10.6906692594959	2.46069706171336e-25	5.7620214439688e-24	46.6141382921969
PLAC9	-0.638494206472758	2.90390868773306	-10.6904017071874	2.46707718009183e-25	5.7691650980609e-24	46.6115812089823
ARMC8	0.389431117021667	3.92760369770964	10.6893204682903	2.49302833912703e-25	5.82199394344922e-24	46.6012479798292
TIMM44	0.43120097998365	4.52116721712298	10.6872450180633	2.54360336824137e-25	5.9321075592041e-24	46.5814155562598
CCDC18	0.426898414457855	1.81035394248997	10.6780827791582	2.7793187932983e-25	6.47312312503668e-24	46.4939003212729
AFF3	-0.546412394791254	0.870476130020709	-10.6777872507853	2.78727230383483e-25	6.4829334873624e-24	46.4910785067944
PACC1	0.537525004030134	4.14696331918324	10.6764891295973	2.82247682051136e-25	6.55601586405105e-24	46.478684299396
TCIM	-1.21790884703164	7.51121200306038	-10.6756592588645	2.84521344166069e-25	6.59998105985228e-24	46.4707614832947
MLF1	0.710114668669288	4.68858349926707	10.6722882862302	2.93945454717618e-25	6.80947438415359e-24	46.4385836763181
DSG3	2.50648677892267	3.5577333741663	10.6704336701316	2.9926177505621e-25	6.92337521785582e-24	46.4208837794049
MRPS36	-0.410028710199563	5.05600473087227	-10.6678507509848	3.06825141203052e-25	7.08888806235531e-24	46.3962372519254
CLSTN1	0.635599896530902	7.54133704930423	10.6641481207185	3.17999286007218e-25	7.33727247394551e-24	46.3609145792091
GRHL1	0.82412366642198	3.43883980188356	10.6588271608574	3.34768083364703e-25	7.71391136774411e-24	46.3101702996746
PGAM5	0.484762454167631	5.66490115473115	10.6557415520525	3.44891231578776e-25	7.93662053226697e-24	46.2807530692586
NAB1	0.522039511916699	4.70844350855301	10.6548402051478	3.4790525868527e-25	7.99536117042223e-24	46.2721611879186
TMEM185B	0.428528093417103	5.16509838033928	10.6541383223012	3.50270385505934e-25	8.03905329807527e-24	46.2654710520475
CCT7	0.40434593732845	7.90846200154037	10.6486246948262	3.69413144089259e-25	8.46718381055381e-24	46.2129290107154
SELENOI	0.613360791719966	4.75778900265195	10.644060696399	3.86041584853856e-25	8.83662956716991e-24	46.1694528177269
STK32A	-1.00267381581202	1.99183447786074	-10.6421342117873	3.93281526998312e-25	8.99047796810916e-24	46.1511057693887
FAM83F	1.01139291130229	2.12967863761646	10.6388399294492	4.05975339250431e-25	9.26843304154344e-24	46.1197385014694
ANAPC7	0.4009754904021	4.83034461067284	10.6386489574671	4.06723552010022e-25	9.2732969858285e-24	46.1179203547985
HMGXB4	0.427605112962526	4.36056827979595	10.6355156594085	4.19196807950249e-25	9.54512784252551e-24	46.0880935347778
ARRB1	-0.837320295288413	3.31690561479938	-10.6322494823373	4.32603219425219e-25	9.83746533622073e-24	46.0570092447256
TENT4A	0.503118226829431	4.56417382295783	10.6308952054596	4.38286009653792e-25	9.95363037389371e-24	46.0441227867372
PRIM1	0.543278584852118	2.76996042495217	10.6261745515039	4.58680079412717e-25	1.04031523770465e-23	45.9992141938632
FOXRED2	0.691569447287574	4.477478922919	10.6257305322838	4.60646103989157e-25	1.04340858691818e-23	45.9949909611649
ARHGAP44	-0.719658640015828	2.07958831715252	-10.621361218039	4.80444129828366e-25	1.0868323605308e-23	45.9534402779005
DROSHA	0.51153610453042	5.01381446558335	10.6182148484349	4.95221564198477e-25	1.11880042561033e-23	45.92352781066
XCL1	0.765668455464048	2.2702035221563	10.6150843660155	5.10371894713134e-25	1.15152658744651e-23	45.8937733898191
STIP1	0.408263755998024	7.17065258327579	10.6149045746841	5.11255848805378e-25	1.15202098154741e-23	45.8920647322656
UBA6	0.458936858038741	4.18286798214837	10.6125932448461	5.22755854899561e-25	1.17640434463631e-23	45.8701009262421
NADK2	0.46661857339056	4.08812457125952	10.6111268400161	5.30184656318179e-25	1.19157454276023e-23	45.8561681404033
TNFSF13	-0.60348805365026	3.63217558661716	-10.6040524555589	5.67521616049429e-25	1.27383608327779e-23	45.7889736879929
RRM1	0.566270787804031	5.82538207058691	10.6018995105276	5.7939386458182e-25	1.29880166694357e-23	45.7685315129698
UFD1	0.414454529451143	4.21494613070687	10.6006777710399	5.862403239029e-25	1.31245120576091e-23	45.7569325899021
HAUS5	0.546724743005929	4.05497009406391	10.5989295480078	5.96176973950353e-25	1.33297478769183e-23	45.7403372027489
SEC14L6	-0.839003066765201	1.71233865651925	-10.5979209512607	6.01985532401184e-25	1.34422748781543e-23	45.7307638716275
DLK2	0.965763535230682	2.8852564688385	10.5975166341357	6.04329751921631e-25	1.3477253463704e-23	45.726926405369
SCTR	-1.23230655251472	2.4408274276214	-10.5859964536017	6.75066673401003e-25	1.50354181448491e-23	45.6176348016818
NEPRO	0.387835423224672	4.59309694756806	10.5857525684096	6.76649768947943e-25	1.50513314458664e-23	45.615322095219
PRKDC	0.609056401575637	5.76729901469688	10.5813144336204	7.0611045415011e-25	1.56865153198886e-23	45.5732437227506
ITGB8	1.05497207680067	3.32490623181787	10.58048035802	7.11787530063416e-25	1.5792387094672e-23	45.5653373453687
DHX35	0.511698088884742	3.70226035103044	10.5777368787307	7.30782237891993e-25	1.61930877470492e-23	45.5393348388441
MAP4K2	0.468672384859325	3.76380492761423	10.5759935415541	7.43112860751727e-25	1.64452869107355e-23	45.5228144063488
MAGEF1	0.638764734862616	6.84812534050291	10.5756931533402	7.45258260322132e-25	1.64717284883443e-23	45.5199680490189
C1QTNF7	-0.569354236470187	1.04436689524722	-10.5712774356493	7.77514220721859e-25	1.71627597664565e-23	45.4781339393178
FBL	0.583929462914258	7.76041781054036	10.5689505990334	7.95064766477793e-25	1.75278400426555e-23	45.4560953107974
PEBP4	-1.52150262140948	3.28264220686041	-10.5575898731684	8.86563966677097e-25	1.95201784175105e-23	45.3485478518301
CD109	1.10940971713085	4.15130340577932	10.5568123701067	8.93194923465264e-25	1.96412203474697e-23	45.3411909180704
LSM5	0.389646959296121	4.78312541179092	10.5564313820668	8.96462132759931e-25	1.9688080908066e-23	45.3375860693358
ZIC2	1.08069902427121	1.90158382311951	10.5472036262768	9.79320710598083e-25	2.1480594016764e-23	45.2503062470592
COA7	0.411071447239697	4.3795917271506	10.5452471471086	9.97841785605251e-25	2.18591687243588e-23	45.2318089175549
OLA1	0.433726864128806	5.72325057882872	10.5428436770021	1.02107065366908e-24	2.2339788240881e-23	45.2090893125272
ISG20L2	0.385747366495384	5.23126021062804	10.5421177663311	1.02819130046396e-24	2.24672116701632e-23	45.202228213002
RAP1GAP	-1.01348252216279	4.48503998475381	-10.5396647876321	1.05261973976871e-24	2.29720338170179e-23	45.1790461557303
CEP72	0.55043899962451	3.18760677336663	10.5380282224714	1.06923716696244e-24	2.33053353825475e-23	45.1635820735805
CARM1	0.505374353666257	5.14540650918071	10.5358677328675	1.09157368381802e-24	2.37622974788927e-23	45.1431703125157
HAUS2	0.419230195036095	4.01499767625346	10.5339386437968	1.11190874620879e-24	2.41745981860802e-23	45.124947593141
GBP6	1.77932426851027	3.12468263174092	10.5337132522313	1.11430905060275e-24	2.41964250988026e-23	45.1228186549268
MTERF3	0.445211732953016	5.31695177123985	10.5302664490325	1.15166274088773e-24	2.49762352617053e-23	45.0902663797619
MUC5B	-1.85870194281159	3.04601713485455	-10.5248941944915	1.21237478020458e-24	2.62600377392312e-23	45.0395467591268
PRICKLE3	0.522811180710295	4.04937871661561	10.5226984582677	1.23809355960495e-24	2.6783626967334e-23	45.0188227057871
FAM189B	0.469213576090246	5.09797004422147	10.5212773327085	1.25502709403022e-24	2.71160966151566e-23	45.0054115169018
CHAC2	0.65064844248481	3.74520302326232	10.5120890141652	1.37019463009573e-24	2.9567537422539e-23	44.9187361594883
DBR1	0.416057593239339	4.46931721618737	10.5103997087059	1.39248203937944e-24	3.00111054457299e-23	44.9028071781064
HBS1L	0.420243411569635	3.88759635100282	10.5072880795261	1.43448006337667e-24	3.08778516002372e-23	44.8734720316366
USH1G	0.957310758325275	1.3011883060487	10.5067935326551	1.44126979035682e-24	3.09855123167531e-23	44.8688102896586
CHTF18	0.651909499259341	3.56194686638802	10.5010713225695	1.52218839978568e-24	3.26846103983721e-23	44.8148838561928
LRR1	0.448804425581301	3.70037961917158	10.5003325770488	1.53295836110339e-24	3.28751268331677e-23	44.8079235907201
ACOXL	-0.507496948697448	1.45923441517125	-10.4994557861904	1.54583899935287e-24	3.31103809404036e-23	44.7996632073274
ATP11B	0.74812315197634	5.08733417676053	10.49640449154	1.59150731554954e-24	3.4046467609682e-23	44.7709207907124
NASP	0.481242936408207	5.43815298959528	10.494231003321	1.62485153084311e-24	3.47169264197897e-23	44.7504511669121
ZCWPW2	-0.168920428170774	0.443218497590916	-10.4869088833199	1.7423660969342e-24	3.71819208468913e-23	44.6815174003846
CLDND1	0.545912969035988	5.55511320808497	10.4856922108631	1.76269367304744e-24	3.75694415332916e-23	44.6700668273763
CHIA	-0.960753019279383	1.07363089790981	-10.4720149865909	2.00804568681179e-24	4.27462108858412e-23	44.5414184654883
KRI1	0.512307735590345	4.902180156383	10.4679900684666	2.08649702145878e-24	4.43617428071628e-23	44.5035856053806
POLE	0.529603242365414	3.3725755049822	10.4561438794361	2.33547895714303e-24	4.95945825605078e-23	44.3923031466466
EIF2S2	0.368041391340932	7.11263716110442	10.4555716058422	2.34822636926726e-24	4.98042429946917e-23	44.3869297987979
PATL1	0.432781012847268	5.5626322546386	10.4540324944781	2.38285361516303e-24	5.04768795153362e-23	44.3724795237728
KDM1A	0.415756646243	5.90763462291728	10.4528560657221	2.40966231261261e-24	5.09824524456059e-23	44.3614355225789
DST	0.977043152425759	3.85110374888142	10.4526639916459	2.41406766169406e-24	5.10133712705302e-23	44.3596324767851
TYMS	0.596203737124498	3.17584435285952	10.4522750845115	2.4230119929729e-24	5.11400143900541e-23	44.3559817928903
PTPRN2	-0.920614466004982	2.53311446093271	-10.4510582154953	2.4512112331787e-24	5.16722484775188e-23	44.3445597079675
ISL2	0.416524929129344	0.673492153946494	10.4476855179255	2.53108193965781e-24	5.32849377902993e-23	44.3129076154526
SPATA6L	-0.443317730482089	1.1835455522529	-10.4475699677009	2.53386361606686e-24	5.32849377902993e-23	44.3118233449466
REPS1	0.487729267967524	4.02332017541108	10.4422458212246	2.66537684470609e-24	5.59826060182632e-23	44.2618744262175
DDX10	0.43091672967567	3.60731953339598	10.4352573584446	2.84832862600208e-24	5.9752831030707e-23	44.1963426091196
FHL5	-0.596762545446447	1.51704009557191	-10.4339088701714	2.88503871996201e-24	6.04497592980674e-23	44.1837016956094
THOC3	0.623016001409765	3.72949712639907	10.4336758365846	2.89143002249201e-24	6.0510506557659e-23	44.1815173398259
MGP	-0.93174182735827	6.18443973573399	-10.4334851573127	2.89667014057857e-24	6.05470448684505e-23	44.1797300241659
GABRQ	0.851946116933059	1.06759635506718	10.4307013264096	2.97425502025496e-24	6.20938445674433e-23	44.1536390130436
KATNA1	0.389548115398822	4.46696821279314	10.4300513471652	2.99266465024451e-24	6.24030000715245e-23	44.1475479914195
CASP2	0.426951983830283	4.54860977020495	10.4293578855782	3.01243050011472e-24	6.27396583004663e-23	44.1410498284567
EIF5A2	0.760858225797119	2.84228231224979	10.4278508586875	3.05583320151651e-24	6.35460361194187e-23	44.1269292531049
PHGDH	1.10775917671351	3.99052400220897	10.4277595401275	3.05848304037368e-24	6.35460361194187e-23	44.1260736670194
C1orf174	0.325516782858759	4.30308706938077	10.4219097129701	3.2330670177059e-24	6.70929165063566e-23	44.0712777374391
PLXNA1	0.676540713232386	5.36047242619155	10.4200420007338	3.29086285879642e-24	6.82106119823257e-23	44.053787888399
NUP85	0.370162187705242	4.99438870816926	10.4166249830692	3.3992669810083e-24	7.03733551337059e-23	44.0217963718188
HOXA10	0.835497404106833	1.63923523712219	10.4155320593588	3.43468185849982e-24	7.1021679288884e-23	44.0115657528522
YWHAQ	0.473689624203868	8.59268740632121	10.4148955877692	3.45547434642711e-24	7.13664594456364e-23	44.005608279472
NUP37	0.443276482307566	4.23152393203732	10.4146248940168	3.46435527128545e-24	7.14647001676599e-23	44.0030746323944
SLC38A1	0.717111058931624	5.37340668233446	10.4125142080813	3.53438374180226e-24	7.28225939095714e-23	43.9833207893994
COL7A1	1.56272657243652	4.06507705056589	10.4120884618816	3.54867845133699e-24	7.30302852788211e-23	43.9793366341745
CPSF4	0.447759275310312	4.61986325433831	10.4099644870419	3.62085360878072e-24	7.44272257804891e-23	43.9594623225079
TCF21	-0.616295017620825	1.24602874474742	-10.4096722683698	3.63089683157393e-24	7.45452373193283e-23	43.956728249035
CALML3	1.31149018862666	1.64492639393518	10.408587202876	3.66843170722349e-24	7.52267273642232e-23	43.9465766355001
FAM131C	0.669202331486583	1.19151869458874	10.4062997512742	3.74882555307631e-24	7.67844552998892e-23	43.925178571795
METTL5	0.362897525385541	4.78000237823188	10.3983820260668	4.04083176804419e-24	8.26676893467176e-23	43.8511410711217
FBXO43	0.415058451465318	0.929867733620027	10.3937549107461	4.22181171614094e-24	8.62683412939744e-23	43.8078945680707
DENR	0.377983358805221	6.2958655390476	10.3826575280439	4.68929386373661e-24	9.57079906605748e-23	43.704237977736
TBP	0.367345748526012	4.49946990474706	10.3809319461891	4.76645925453335e-24	9.71684776030045e-23	43.6881279539591
HK2	0.901281062147233	5.85168688324119	10.3773757728574	4.92948093233213e-24	1.00373731604525e-22	43.6549343343144
SLC4A4	-1.00601948117549	2.27512063567727	-10.3755747677898	5.01414012033864e-24	1.01977723010831e-22	43.638127094291
PPIH	0.366601533821721	3.69956557056366	10.3740472855409	5.08707113652684e-24	1.03339705338496e-22	43.6238742492307
RUVBL2	0.42441979574471	6.35736205103264	10.3704854573847	5.2612469808291e-24	1.06752795882678e-22	43.5906456075403
RAN	0.462025977124616	7.6825104489612	10.3701311655384	5.27889226550046e-24	1.06985549914143e-22	43.5873408867734
ARNTL2	0.985752125436866	4.23598453261404	10.3651141923338	5.53515267826876e-24	1.12048043935796e-22	43.5405539279015
KMT5A	0.49438130234321	4.7967787757167	10.3610605939928	5.75118754423332e-24	1.1628538829227e-22	43.5027644650324
MAPK6	0.607573262152074	5.29571872152577	10.3592470848691	5.85052598678696e-24	1.18156077271614e-22	43.4858619739563
RBM28	0.386991252563905	3.11480306346038	10.3586569289637	5.88321852212427e-24	1.18678009955028e-22	43.4803620442006
GLMN	0.401225105630548	3.28804843990913	10.3561087382859	6.02647224226966e-24	1.2142640815587e-22	43.4566172009361
CDKL2	-0.93217305352428	2.12985251434574	-10.333253145833	7.47628362408227e-24	1.50463464155746e-22	43.2438521064445
ITGA9	-0.785038708340747	2.81206202240357	-10.32994040243	7.71333336016857e-24	1.55054107267982e-22	43.2130448815305
GNG7	-0.609742001789641	2.20642468040311	-10.3265105420505	7.96661961258637e-24	1.5996012125944e-22	43.1811569090419
ACAT2	0.62708222252806	4.81647847887264	10.3263225975535	7.98073478788297e-24	1.60058069912542e-22	43.1794098051915
ELAVL1	0.316182891247672	5.32886135998318	10.3143585034983	8.93223088178495e-24	1.78933753433029e-22	43.0682461811274
KLHL13	0.987157201409037	2.09036781256138	10.306882685294	9.58303869311179e-24	1.91749300778569e-22	42.9988378877014
KRT16	2.45047089437589	5.28921759021499	10.3063661843856	9.62970134791061e-24	1.92460743894573e-22	42.9940440003601
SNRPB	0.517667054515556	8.3845370828418	10.3045126094496	9.79902354133515e-24	1.95619216502598e-22	42.9768416984457
RAB10	0.413123963937291	7.57616638674814	10.2980978985065	1.04081157483331e-23	2.07539504818315e-22	42.9173285667021
VMA21	0.405542254767944	5.30187597740492	10.2971375738157	1.05024764715345e-23	2.0918035896408e-22	42.9084216325106
NUP43	0.351896539861296	4.81058649031562	10.2928049471844	1.0938856222302e-23	2.17621699908208e-22	42.8682452108396
MGLL	-0.895734224966191	4.75093302308903	-10.2904494804524	1.11835948162898e-23	2.2223547130352e-22	42.8464087126231
IMMT	0.361376933117612	6.43906012095166	10.289863234091	1.12453464871452e-23	2.23206602439006e-22	42.8409745074109
WDR70	0.39488263108377	4.07952333703842	10.2896757290909	1.12651684260584e-23	2.23344208794897e-22	42.8392364843431
GNAI3	0.355830647463242	5.25763323443135	10.2886073822804	1.13787708502933e-23	2.25338675764436e-22	42.8293342425049
RASD1	-1.29488809473353	5.34890507808935	-10.2842547738299	1.18534681110193e-23	2.34471341812491e-22	42.7889995804657
DNMT1	0.519460864099599	4.5110627299697	10.2833951018755	1.19495212077518e-23	2.36101828378477e-22	42.7810348210922
CFI	-0.712276880601669	2.28312990497459	-10.2753568139624	1.28858516594976e-23	2.54312115667169e-22	42.706587070806
PDK1	0.543580366655901	3.26383471950498	10.2738560296349	1.3068562229323e-23	2.57624626063378e-22	42.6926925558612
RAD51C	0.372918271665561	3.2108476032258	10.2723062634378	1.32599326815121e-23	2.6110012898323e-22	42.6783462804469
CCPG1	-0.46305737858665	2.783598665391	-10.270742763827	1.34558151484092e-23	2.64656486823648e-22	42.6638746471234
FOXD1	0.762213583608949	1.17698045931344	10.2669270035381	1.39460027796441e-23	2.73986775698042e-22	42.628563738442
CYP4V2	-0.564008612319377	2.71016190432278	-10.265313703163	1.41585428731919e-23	2.77847373620238e-22	42.6136375060988
JARID2	0.571244752426959	4.36444336495279	10.2607074932034	1.47832182987878e-23	2.89777835612438e-22	42.5710313570947
SUSD2	-1.36806546684887	4.48309599507693	-10.2598797506469	1.48983359458636e-23	2.91704367536638e-22	42.5633766102816
MTERF1	0.418430676715249	3.2318283688057	10.25920510775	1.49928186208824e-23	2.93222980883353e-22	42.5571380585909
ZNF488	0.832774778626731	1.39440791447906	10.2587869739032	1.50516756502208e-23	2.94042204810626e-22	42.5532716616399
LYAR	0.438815626247124	4.83308111128727	10.2557520046961	1.54858048797864e-23	3.02182462789346e-22	42.5252117517477
DEK	0.485330017186294	6.18545988428688	10.2541750230867	1.57162595622169e-23	3.06334472096845e-22	42.5106343670939
ATG3	0.340155459217828	4.8060620237268	10.247885870864	1.66696577995732e-23	3.24552618371915e-22	42.4525164166759
ABHD14B	-0.449461544555576	5.50297140291756	-10.2463603539676	1.69094300612396e-23	3.28851407520943e-22	42.4384234891184
TP63	2.07743170558635	4.46322518441427	10.2456640189816	1.70200100337622e-23	3.30630867561693e-22	42.4319912185464
SRD5A1	0.59476840927124	3.79227989556158	10.2447262116582	1.71700706159423e-23	3.33172434079562e-22	42.423328949352
HIGD1B	-0.566452190270156	2.3978204111995	-10.2445088496384	1.72050380581351e-23	3.3347751618721e-22	42.4213213275687
DUSP1	-0.846175022596198	8.06768880293085	-10.2427246526707	1.74947471706667e-23	3.38713942986941e-22	42.4048432443137
UPF3B	0.48457666301023	4.38144087200572	10.2415460788464	1.76887662762678e-23	3.42088104949965e-22	42.3939597126735
CEACAM6	-1.91728725679226	7.98910595139932	-10.2402479530355	1.7904936520752e-23	3.45882653323958e-22	42.3819733523759
LRPPRC	0.419859103134564	5.81595965926998	10.239446682087	1.80396736118358e-23	3.48097399048876e-22	42.3745753596466
CCDC138	0.448950067577342	2.29984440609391	10.2371924310221	1.84241530446444e-23	3.55120938773747e-22	42.3537647729652
MSLN	-2.08778074981633	5.23793010097028	-10.2308823418749	1.954413548331e-23	3.76289755171995e-22	42.2955316039284
NDUFS6	0.481630517391795	7.94331023016739	10.2225736182514	2.11224312317386e-23	4.06225847262561e-22	42.2188982320985
RNASE4	-0.338011792510574	0.610340862121238	-10.2224352823958	2.11497513085595e-23	4.06300322255785e-22	42.2176227538363
ARHGEF39	0.535235986669221	2.13677700139298	10.2168082157466	2.22912551398616e-23	4.27755115241996e-22	42.1657521721903
TAF2	0.408510025528334	4.4344825911667	10.2159919714256	2.24618350738127e-23	4.30551635131666e-22	42.1582299132564
PFN2	1.05267047272879	6.57549238553418	10.2150313035202	2.26642557974341e-23	4.3395162923529e-22	42.1493773145028
CDKN2D	0.524768781470814	4.42679191142503	10.2075858121181	2.42956577796856e-23	4.64674567335974e-22	42.0807896505797
ZUP1	0.339914482453103	3.55643062152385	10.2072439063411	2.43733078655601e-23	4.65324813106733e-22	42.0776409974046
EXOC6B	0.544336516407421	3.69765516106213	10.2071997068705	2.43833639370333e-23	4.65324813106733e-22	42.0772339651779
SERBP1	0.35461326169474	6.91693952573601	10.2060362039468	2.46495638398205e-23	4.69887395177568e-22	42.0665197990069
GPI	0.590113659348749	6.90442644493501	10.2022788127544	2.55290610662865e-23	4.8611820896331e-22	42.0319264648112
SERPINA1	-1.3335010707267	7.46613487646672	-10.1935792230064	2.76866250027202e-23	5.2662331289477e-22	41.9518712261564
B3GNT6	-1.33465698862992	1.71160957646837	-10.1910017808009	2.83598952775232e-23	5.38838010272941e-22	41.9281637615373
FBP1	-1.04717607207414	5.27157724540643	-10.1887943567116	2.89494000705162e-23	5.49436149421583e-22	41.9078636115542
TMLHE	0.505239066892954	2.36196052213197	10.1877835649331	2.92233780510757e-23	5.53955663661837e-22	41.8985692507479
DHX57	0.366004719599522	3.7349937365971	10.1876804649266	2.92514676968249e-23	5.53955663661837e-22	41.8976212749327
MYRIP	-0.466661577868903	0.725525199151834	-10.1874433400479	2.93161741274732e-23	5.54574962097005e-22	41.8954410073211
AGR2	-1.54408225036797	7.19086210599235	-10.1824278004188	3.0718551986346e-23	5.80470085953548e-22	41.8493347901284
ACOT7	0.549389756830394	5.19095074451829	10.1807945791727	3.11894148858098e-23	5.88725687517769e-22	41.8343250974924
BNC1	1.54121596211186	2.21435024250257	10.1806572906877	3.1229320161498e-23	5.88837497016799e-22	41.8330634726111
CRACR2B	-0.967737152668517	3.33871600572011	-10.1752555267024	3.28402755041779e-23	6.18539449930863e-22	41.7834344370807
PGM5	-0.661833912848572	1.53328539954954	-10.1722062589362	3.37857604295254e-23	6.35656521957455e-22	41.755428545218
RCE1	0.340352116401451	4.7401760466424	10.1706915931214	3.42653966655172e-23	6.43981337765815e-22	41.7415196838837
NDNF	-1.35498050999905	4.01508887628566	-10.1694419529398	3.46661879838331e-23	6.50807914825416e-22	41.730045763867
SENP1	0.397521039059363	3.84224193408094	10.1681678898648	3.50795979673296e-23	6.57856356686025e-22	41.718348776747
MKRN3	0.66647205307529	0.904269885143997	10.1680092357859	3.51314193822276e-23	6.58115929789449e-22	41.7168922801254
CEP97	0.452697022186004	2.76158959762541	10.1657205139659	3.58874892070338e-23	6.715533617489e-22	41.6958831144067
IQCB1	0.514094406111547	5.00567064838133	10.1649287030662	3.61527994307974e-23	6.75788250848821e-22	41.6886156345008
SLC7A1	0.636356166751318	4.86918918797617	10.1636282391241	3.65927694449416e-23	6.83275332911582e-22	41.6766805807051
LRRC58	0.518129930345395	4.65669047753497	10.1621688385043	3.70928352645669e-23	6.9186722224372e-22	41.663288356717
JUP	0.726097554675206	8.59403237158381	10.1612700297316	3.74041790914998e-23	6.96924317524203e-22	41.6550411941585
GOLT1A	-1.32721186335822	3.74438020649643	-10.1606714523563	3.76129600381979e-23	7.00061623568091e-22	41.6495491811168
DNAJC19	0.528767838395483	4.77978586521963	10.1520043433374	4.07687488249348e-23	7.57983776436127e-22	41.5700569602174
TNFSF12	-0.525319876568328	4.45225727890803	-10.1506261764144	4.12941922682152e-23	7.66930078910646e-22	41.5574218899502
CBX1	0.502962291776378	6.572601352156	10.1467540164013	4.2806711265858e-23	7.94169906653947e-22	41.5219292862713
CST5	-0.576541252530082	0.729496464859565	-10.1464654232545	4.29216147024557e-23	7.95449988838665e-22	41.5192844534694
FAM210A	0.442322086091237	3.72805964033814	10.1452114778171	4.34244350867941e-23	8.03908772632445e-22	41.5077932896007
CCDC137	0.457403314016545	5.63878446072504	10.1426454464455	4.44716665401775e-23	8.2241732957118e-22	41.4842817600222
TSN	0.357526178861347	6.19791408594305	10.1402740367952	4.54617175359115e-23	8.39830108168735e-22	41.4625577706069
SH3GL1	0.423264057321892	6.17168967196506	10.1401084399156	4.55316640790616e-23	8.4022649112032e-22	41.4610409263629
RDM1	0.472428660391288	1.27328868829869	10.139855905332	4.56385377790207e-23	8.41302747483905e-22	41.458727783686
MICAL3	0.592832816669155	1.97641561317449	10.1379244971602	4.64641858501491e-23	8.55612553040791e-22	41.4410382004401
GPC1	1.17163252607616	6.02203636346565	10.1375954941061	4.66062986272198e-23	8.5731841041663e-22	41.4380251659277
ABCA8	-0.593923573003393	1.16889749824933	-10.1341927997124	4.81016080367719e-23	8.83886176098815e-22	41.4068677000402
PLA2G2C	-0.410274028053399	0.63270054071913	-10.1272747132204	5.12899771891253e-23	9.41475343996994e-22	41.3435470555574
SMARCB1	0.407280992024051	4.26625169504052	10.1262416096044	5.17837588801852e-23	9.4953330568873e-22	41.33409416595
ORC5	0.408572641127709	4.29279362383824	10.1225634726958	5.35803300204652e-23	9.81437588366407e-22	41.3004456115072
GTF3C3	0.38360129467529	4.33004079148956	10.1193133732434	5.52191771992664e-23	1.01038849261762e-21	41.2707211314473
NDUFB5	0.535202165873968	5.65610992591139	10.1175034360976	5.61532751117375e-23	1.02639657292847e-21	41.2541713306715
GTF3C2	0.329032192786873	5.13464565118966	10.116123423042	5.68760033855599e-23	1.03851147172285e-21	41.2415543114497
RTCB	0.408574573338329	6.74117410149433	10.115254327933	5.73358835191101e-23	1.04580651538857e-21	41.2336091707771
IGIP	-0.490365219750487	3.04350715340503	-10.1122177069849	5.89718414574413e-23	1.07451531942644e-21	41.2058531864618
CDK16	0.410153446030797	5.96092178500306	10.1101999502811	6.0084401751148e-23	1.09363709405871e-21	41.1874137977751
HDAC1	0.403848286871469	7.0168158537064	10.1089582079514	6.0779397949734e-23	1.10512634593179e-21	41.1760675509519
HSD17B6	-0.96382842952981	3.41840410170834	-10.1085743896703	6.09958271346807e-23	1.10789904883621e-21	41.1725606946073
NPC2	-0.713619226983571	8.07081564901307	-10.1074166158052	6.16533175411452e-23	1.11866878152143e-21	41.1619830467404
MLLT11	1.07744177187284	3.49068127248231	10.105950602823	6.24959452190383e-23	1.13277169325889e-21	41.1485906812456
EBNA1BP2	0.358613435394339	5.88832156618516	10.1052518649049	6.2901570596591e-23	1.13893251337276e-21	41.1422081062849
PHF6	0.421146917872278	3.96001593674544	10.1012582312701	6.52705173606916e-23	1.18059240587272e-21	41.105735421228
PGAP1	0.735763435528064	2.72830294765016	10.0994738639678	6.63573593823433e-23	1.19899929444968e-21	41.0894431119499
CITED2	-0.770306564219021	6.31348649199687	-10.0989637255637	6.66713650631686e-23	1.20341813939019e-21	41.0847856829945
REEP5	-0.328194663782563	6.75683196151856	-10.0986186926775	6.68845780036105e-23	1.20601037216084e-21	41.0816357324331
DNTTIP2	0.357650999602519	5.00142649512508	10.0977434803071	6.74284523066431e-23	1.21455324487475e-21	41.0736459431232
DYNLL1	0.34459641807471	7.49939825799922	10.0927027892743	7.06472722330247e-23	1.27121073027399e-21	41.0276405928838
ADRM1	0.382333741857195	6.33463740700768	10.0920815158857	7.10543969280047e-23	1.27721015556895e-21	41.0219716535476
SLC51B	-0.74698557245926	1.62856079217297	-10.0919445245638	7.11444808097815e-23	1.2775042108517e-21	41.0207216857479
DCAF13	0.410568717367702	4.46270247812348	10.0903669676569	7.2190059488587e-23	1.29493721616795e-21	41.006328373335
NR0B2	-1.13825155354213	1.47842216105938	-10.0887347599618	7.32878964751371e-23	1.31327059991849e-21	40.991438367398
DAPL1	1.98315452930242	3.08989034094567	10.0882636897452	7.36078091738621e-23	1.31764061711227e-21	40.9871413390455
MARS1	0.394898381950979	5.87716325442123	10.08803928994	7.3760689806326e-23	1.31901468830136e-21	40.9850944568283
PSMB2	0.318613202715995	6.57500722498557	10.0864461897643	7.48551364885815e-23	1.33720598461252e-21	40.9705639223386
BID	0.564429683326142	4.94798547212797	10.0860796849453	7.51091915993844e-23	1.34036258705884e-21	40.9672213268386
IRF6	0.906587837098062	6.4653600824941	10.0777838839176	8.10939622183123e-23	1.44567507954621e-21	40.8915884759143
SMIM22	-1.09749071955079	3.11348345938289	-10.0749240669038	8.32647945987773e-23	1.48284929168306e-21	40.8655272688045
ZFP2	-0.368424288047963	0.983120126878586	-10.0744405945186	8.36374402984283e-23	1.48795643274247e-21	40.8611220323379
ECSCR	-0.361128113513801	1.35817197778082	-10.0742611491879	8.3776171595633e-23	1.48889589888116e-21	40.8594870311689
TPI1	0.504112783901927	9.67350300339984	10.0739636877306	8.40066452734209e-23	1.49146224313303e-21	40.8567767881927
FHIT	-0.354848363269994	1.42874198212117	-10.068523366244	8.83344422086443e-23	1.56669315720715e-21	40.8072202164999
AGR3	-1.61385468234276	4.99464436734536	-10.0679706421951	8.87863175368483e-23	1.5730974542725e-21	40.8021866050277
FZD6	0.685671134316594	5.98979332555489	10.0676982534923	8.90098490762733e-23	1.57544705290466e-21	40.7997060668737
CHORDC1	0.445131015907235	3.38294489838884	10.067300373605	8.93373660819209e-23	1.57963048925258e-21	40.7960828275694
CACNA1D	-0.557665394607579	1.01623698957258	-10.0636912731246	9.23633211878521e-23	1.63146955101234e-21	40.7632223760447
ADGRE5	-0.661074561012608	5.24266008067304	-10.0618589609352	9.39382432951312e-23	1.65759865561918e-21	40.7465430581966
FJX1	0.811352695142976	3.38121526599837	10.0603575306159	9.52485869304741e-23	1.6785204604962e-21	40.7328775646458
C20orf27	0.520576364345134	6.02888725912844	10.0602789722227	9.53176438785931e-23	1.6785204604962e-21	40.7321625994196
IPO13	0.372634708037567	4.92632929673513	10.0600632666558	9.55075157547946e-23	1.68015658172495e-21	40.7301994719484
C1orf116	-1.18879972710366	5.3745286456189	-10.0587860534531	9.66394730663343e-23	1.69834562808665e-21	40.7185763107023
PAK3	-0.594485206415681	0.6945729922917	-10.0585082070002	9.68874763218479e-23	1.70097891560788e-21	40.7160479540264
FAXDC2	-0.92194852001517	3.09584012144449	-10.0583873994545	9.69955047735503e-23	1.70115192987457e-21	40.7149486431495
TJP3	-1.06587500782719	3.88218028512149	-10.0573505002501	9.79276448025997e-23	1.7157636290591e-21	40.7055136276464
KIF7	0.646369881283332	2.24365913502885	10.0563990875058	9.87907453645006e-23	1.7291374097738e-21	40.6968571736675
DHCR7	0.670070397500468	6.20450406166403	10.051891494336	1.02983546153102e-22	1.80070523485464e-21	40.655853798717
KLHL7	0.390121389802511	4.08137600379732	10.0516215919396	1.03240123845666e-22	1.80337184072349e-21	40.6533991042473
RHOB	-0.685437044018818	8.12711760477356	-10.0502369585995	1.04566398306921e-22	1.82469944598422e-21	40.6408070575747
SYNCRIP	0.391700776201547	5.65445000967514	10.0495448447772	1.05235659020812e-22	1.83453068361432e-21	40.6345134095261
GTPBP8	0.40817421624084	3.31019966548541	10.0490434139005	1.05723184137875e-22	1.84117722084532e-21	40.6299539332509
ATAD3A	0.457266766521589	4.79815266485275	10.0452083862369	1.09526656862825e-22	1.90283314489936e-21	40.5950884316521
PSMB1	0.393916418355965	7.77819993895188	10.0451860997465	1.09549151745656e-22	1.90283314489936e-21	40.5948858495559
PIFO	-0.971333728361121	2.4200675493762	-10.0451426721909	1.09592998534716e-22	1.90283314489936e-21	40.5944910982241
SCGB3A2	-2.0886004477516	6.26879343557849	-10.0396726840806	1.15257205710528e-22	1.99917603658862e-21	40.5447806917284
KREMEN2	1.05987311917725	2.03311369486788	10.0392083721038	1.15751158951749e-22	2.0057360823159e-21	40.5405621138766
LIMCH1	-0.950980307515711	4.25814444315094	-10.0360406254476	1.19177589999856e-22	2.06304623328422e-21	40.5117853146131
TUBD1	0.411349379412224	3.55948830956969	10.0358972655968	1.19335012861974e-22	2.06370968350527e-21	40.5104831643429
DQX1	0.990083538623938	1.95731053174457	10.0357607500312	1.19485111653785e-22	2.06424527890008e-21	40.509243195438
PRAME	1.69098335795611	3.66428439991457	10.0346148102123	1.20752473825844e-22	2.08406261599027e-21	40.4988351836253
ZMYND12	-0.605693465290432	1.90890645768274	-10.031643107214	1.24101482700624e-22	2.13973183307106e-21	40.4718491775531
RCC1	0.440679060067183	5.79962044827209	10.0293378547653	1.26762701021342e-22	2.18344342276124e-21	40.4509196977072
OTULINL	-0.785628380422141	3.21065174101625	-10.0251839153183	1.31701665718626e-22	2.26626262519597e-21	40.4132158309305
IGSF11	0.875694627480706	1.42159656052625	10.0239073188054	1.33257493821909e-22	2.29075977474806e-21	40.4016311700996
SLC39A8	-0.831362687139247	4.85033714571069	-10.0226637894295	1.34790536834432e-22	2.3148170686492e-21	40.3903477404177
FBXO27	1.15043883626947	3.6849507595355	10.0208802593402	1.3701986908158e-22	2.35077256578774e-21	40.3741664949566
CABLES1	-0.732089406344849	3.01012946987764	-10.0204435810281	1.37571244122197e-22	2.35789764406471e-21	40.3702050481506
FAM72C	0.374752513850868	0.798605454651288	10.0202994354498	1.37753733001509e-22	2.35869237692702e-21	40.3688974230498
CCNE2	0.513714837218407	2.0026015451642	10.0167708935519	1.4229648511474e-22	2.43380796661337e-21	40.3368928399174
FCER1A	-1.05758293376548	2.55762024683483	-10.0166753086285	1.42421588073982e-22	2.43380796661337e-21	40.3360259935961
SMIM31	-0.86944154776652	1.20700695560794	-10.0147757837003	1.44930450596112e-22	2.47424122948712e-21	40.3188008690385
IPPK	0.474963680803151	2.08444418400434	10.0131969775656	1.47049015885496e-22	2.50665961403194e-21	40.3044860931186
SQLE	0.649186814981535	5.89959559249843	10.013145431387	1.47118699646265e-22	2.50665961403194e-21	40.3040187634722
GSK3B	0.428476023329627	3.91549540123119	10.0107614754725	1.50377518323702e-22	2.55966762034686e-21	40.2824074125536
MTPN	0.423104971566008	7.43742165610089	10.0076243520662	1.54775171018025e-22	2.63193735368042e-21	40.2539747570402
SLC46A3	-0.622668395899249	3.76572812535419	-10.0074509122177	1.55021985709628e-22	2.63354996899651e-21	40.2524030340698
CKS2	0.657918959488441	7.28019536720367	10.0070610576221	1.55578195868109e-22	2.64041036043349e-21	40.2488702281243
BLCAP	0.505331897255658	5.29184480887712	9.99821015816623	1.68751977130684e-22	2.86118812105723e-21	40.1686949306338
USP5	0.442029531973112	6.69603655653778	9.99750576631395	1.69846706847108e-22	2.87693424853049e-21	40.1623167345584
POLE3	0.439351430724283	6.5768787365514	9.99331771642302	1.76502447126539e-22	2.9867523474694e-21	40.1244019592587
CCDC15	0.379026937063188	1.60852275511539	9.99058059343487	1.8099138475404e-22	3.05972557562733e-21	40.0996295700328
PRPSAP1	0.386104447960967	4.50639683694525	9.9874924057664	1.86192063282533e-22	3.14457706877167e-21	40.0716865265166
XPOT	0.533686845228738	5.90756343714976	9.98486617073446	1.90731148965014e-22	3.21810063219646e-21	40.0479289584031
ORM2	-1.16215506756706	2.19859946670749	-9.98265882268083	1.94630962325124e-22	3.28070555950365e-21	40.0279646985183
CDH15	-0.667727743504813	1.07263015671498	-9.980796750354	1.97982150424293e-22	3.33395014825282e-21	40.011126077624
BOLA3	0.449801855140421	2.84177266740991	9.97969645901853	1.99989172899973e-22	3.36447804661236e-21	40.0011774097547
MOCS3	0.360583472375461	3.29639383745884	9.97646125701085	2.06008023799493e-22	3.46237345916355e-21	39.9719304017217
TMEM117	0.771075723383139	3.10981464253015	9.97566060538819	2.07525083277076e-22	3.48449093316393e-21	39.9646935154692
SNX30	-0.635135248340958	3.71273746144962	-9.97345416531553	2.11763352416582e-22	3.55221236270526e-21	39.9447525252153
SERPINB5	1.99372832148429	4.41562566545742	9.97234564865413	2.13924929544501e-22	3.58500114037439e-21	39.9347355237093
VPS8	0.470226222069462	3.80501835516792	9.97041901497953	2.17733975705513e-22	3.64530853239144e-21	39.9173278569859
CUL2	0.321935046127653	4.72531983694783	9.96905465032821	2.20471975257434e-22	3.68758531588882e-21	39.9050021112302
HAP1	1.08350989264109	1.64213835316723	9.96789042493035	2.22835303412752e-22	3.72351990119205e-21	39.8944855264354
ELOVL4	0.871323000884942	1.95531107252858	9.96248169244622	2.34148334829916e-22	3.90878838721848e-21	39.8456409984927
BANF1	0.372730140227834	8.05670588098985	9.96094703457018	2.37460690646153e-22	3.96026838067039e-21	39.8317859489722
KCNJ14	0.36432748145156	1.14035219335584	9.96083605270532	2.37702023283433e-22	3.96048140332244e-21	39.8307840610246
OTX1	0.777976025566808	2.68271024234882	9.95758672567382	2.44876537747698e-22	4.07610052458417e-21	39.8014548377373
TSC22D2	0.478429703448013	3.68179872672812	9.9559132537757	2.48654884949297e-22	4.1350209658363e-21	39.7863527271558
TMEM185A	0.359737163663252	3.02534760922756	9.95512162811568	2.50462286039793e-22	4.16108388542429e-21	39.7792094903206
SLC34A2	-1.90484831453518	7.57426368942461	-9.95345933407645	2.54300044304705e-22	4.2207961376551e-21	39.7642112886203
E2F8	0.565911515241088	2.70172362204435	9.95229465342155	2.57023626356731e-22	4.26191904067889e-21	39.7537040720033
TNPO3	0.398362594917272	5.68349358070131	9.95004288908864	2.62371580008151e-22	4.34643856441801e-21	39.733392539447
CD1C	-0.789650557485871	2.06836750859052	-9.94876629266084	2.65452342389263e-22	4.39327429696386e-21	39.7218789616244
MED30	0.458252038780768	4.83213379385823	9.94666554956442	2.70600221812377e-22	4.47419908737107e-21	39.7029350689639
KIF13B	-0.678662468702246	3.22818209282857	-9.94551960544106	2.73449947391054e-22	4.51700732925852e-21	39.6926026585676
TMED6	-0.559776024291257	1.34133928907602	-9.94308755873323	2.79596873116042e-22	4.6141472546236e-21	39.6706773304248
RPS6KA2	-0.794897889435116	4.59562783580342	-9.93874956928479	2.90902917816301e-22	4.79616152228436e-21	39.6315805035107
MVP	-0.618641510281625	6.92614828458572	-9.93584612297403	2.9872209505236e-22	4.9203958774404e-21	39.6054205389842
SF3B6	0.358252146634573	7.64992485181338	9.93227503032342	3.08625472830479e-22	5.07869154150669e-21	39.5732536933414
YDJC	0.532771706201788	5.63661962750177	9.93203928019368	3.09290589741234e-22	5.08480772204564e-21	39.5711304925227
HSPBAP1	0.386888501693185	2.98908340669435	9.92951390287814	3.1650511836359e-22	5.19848406730265e-21	39.5483891598596
CSRNP1	-0.590886183344777	5.02043329900038	-9.92853768302699	3.19338480178226e-22	5.24005415201544e-21	39.5395994510495
ICE1	0.469399617826656	4.59333877496389	9.91382496323929	3.65213896697308e-22	5.98715837461774e-21	39.4072145955434
TMEM92	-0.917328389079109	3.30858586253042	-9.91131798702649	3.73657535147788e-22	6.11978995183447e-21	39.3846729167128
CRIP1	-0.553034270567109	1.59995025895607	-9.91102330231194	3.74662671640096e-22	6.13045776598639e-21	39.3820235425731
PRKAB1	-0.452457209580804	4.8073175057204	-9.90979112340609	3.78894605382989e-22	6.19385445478909e-21	39.3709462914185
C1orf109	0.381160254642303	3.8827480896394	9.90689126742948	3.89042064606117e-22	6.35374259707333e-21	39.3448811335761
FAM107B	-0.753912998788156	5.30131145644399	-9.90571280745175	3.93242404424617e-22	6.41629414677002e-21	39.3342904153982
FCGRT	-0.544610745942903	6.60155375947209	-9.90513238450776	3.95327672898629e-22	6.44425015614999e-21	39.3290745845133
RTKN	0.46129898193533	4.88861046968299	9.90351811238891	4.01185022472552e-22	6.53358465169584e-21	39.314569636197
SNRPG	0.489233690668139	6.59685725995734	9.90341355283781	4.01567366732331e-22	6.53367073308717e-21	39.3136301893392
NKPD1	0.417900772541943	0.727615741161223	9.9032870301018	4.02030506988015e-22	6.53507000477328e-21	39.3124934185003
ZSCAN21	0.384321052534544	2.81578525539845	9.90294885435862	4.03271009583018e-22	6.5490909597512e-21	39.3094550640332
PSMD3	0.399404147634375	6.80824260963855	9.89750575433972	4.23767448199358e-22	6.87550781123453e-21	39.2605630163664
SLC6A15	0.961977797877322	1.1954084515765	9.89733289256574	4.24435015226499e-22	6.87989704756293e-21	39.2590106660176
CCDC125	-0.439738927243904	2.82250903585245	-9.89226408637591	4.44480206342131e-22	7.19808693037052e-21	39.2135011696216
NRARP	0.941724211361451	4.18544321363066	9.89066030512227	4.51015840313648e-22	7.2971078253547e-21	39.1991058531489
FAM149A	-0.666948055313073	1.99754619175612	-9.8894642122864	4.55952006586732e-22	7.37008989751389e-21	39.1883711387619
TSPAN4	-0.656116677422721	4.40109549449816	-9.88881780501027	4.58641918829428e-22	7.40666092215874e-21	39.1825701955121
ERGIC1	-0.462752036803156	5.45894098130417	-9.88779594430963	4.62926333343393e-22	7.46888966869116e-21	39.1734005194989
MRPL11	0.41929503506972	5.86269463029214	9.88749106524396	4.64212283148441e-22	7.4826701789732e-21	39.1706648352526
EFCC1	-0.586580954525835	1.82900229399028	-9.88490314732702	4.75271406381661e-22	7.65381313176712e-21	39.1474462005844
PHLDB2	0.875057473663142	3.46884151060866	9.88134062945957	4.90923643067865e-22	7.89853749960999e-21	39.1154916842693
TMPRSS2	-1.19232392661633	4.17265492886224	-9.8803998273087	4.95141719530688e-22	7.9590127235879e-21	39.1070546034831
SERPINB13	1.83949983159635	2.45231950345488	9.88010569682921	4.96467805749028e-22	7.97293247267763e-21	39.1044169870501
NKRF	0.349686076586441	3.44040446068158	9.8777860948771	5.07049800305476e-22	8.13533235156786e-21	39.0836182063352
DCLRE1B	0.3835650428393	3.59436496389581	9.87584976454059	5.16054268899127e-22	8.27214465447186e-21	39.0662591149576
RBBP8	0.563245552841616	5.17334760731464	9.87569003189214	5.16804106858675e-22	8.27650791464614e-21	39.0648272457003
ZFR	0.366164343344686	5.70473859591288	9.87398640534767	5.24868975288925e-22	8.3979036046228e-21	39.0495568461041
KCNG1	0.881785092529755	1.21938968153278	9.87033421318048	5.42580942006471e-22	8.67328649731377e-21	39.0168278393155
RMND5A	0.478693707898919	5.04969142490841	9.86659546359757	5.61326229097688e-22	8.96466442193985e-21	38.9833334592278
CERKL	-0.533716285113176	0.755854256344084	-9.86407841669302	5.74306223422628e-22	9.16351587427927e-21	38.9607898365039
CPB2	-0.653793604453878	0.676049472220208	-9.86364200637079	5.76586783287988e-22	9.19144046073069e-21	38.9568816618121
TBPL1	0.440504836592087	3.29665321281074	9.86254851840558	5.82340542212168e-22	9.27462951787908e-21	38.9470898000893
TBC1D7	0.410541761471246	3.10623427498457	9.86209556829212	5.84740526774666e-22	9.30430105413353e-21	38.9430340270373
BCL2L15	-0.827232571233933	1.4624146285187	-9.85746930805804	6.09821402157541e-22	9.69448188677602e-21	38.9016186738031
C6orf120	0.421733397033253	4.70811208545546	9.84890279893207	6.59111322923686e-22	1.04684518823296e-20	38.8249714944147
LIMD1	-0.421158314914222	2.86941403154682	-9.84563355615744	6.78945509871254e-22	1.07735968819131e-20	38.7957350296081
GCLC	1.09437925363886	5.03357927538154	9.84382189989444	6.90190185256306e-22	1.09420087192326e-20	38.7795370331663
SOX2	1.77533630372306	5.24815761552471	9.8436351425292	6.91359800960586e-22	1.0950532569511e-20	38.7778673772897
FAM177B	-0.684020977198062	1.08326382789335	-9.84081764448885	7.09245313323007e-22	1.1223564191106e-20	38.7526814281254
MORC2	0.402875432473021	4.26030294273365	9.83955492292493	7.17409161727909e-22	1.1342395943815e-20	38.7413957355205
KNOP1	0.355295621349315	2.98990978597815	9.83692950185946	7.34682520188327e-22	1.16049031083166e-20	38.7179346030422
GHDC	-0.440487739069853	4.65694444710364	-9.83439840330493	7.51725311858234e-22	1.18632934461562e-20	38.6953212280831
SSB	0.360297884376197	5.63502313447293	9.8329410982601	7.61714986764417e-22	1.20100066338979e-20	38.6823035263586
SERPINB6	-0.470752634272278	4.52231779831383	-9.83109048774188	7.74590530876678e-22	1.22019133809373e-20	38.6657748245626
PRMT1	0.423373866414306	6.54650212774891	9.83042784124642	7.79253112090664e-22	1.22642124671272e-20	38.6598570293837
CYB561D2	-0.372219648367821	4.46302367373429	-9.83022686380211	7.8067273925811e-22	1.2275405831093e-20	38.6580622559193
BICD2	0.709198567805761	5.05059235299479	9.8292143653222	7.87863710246463e-22	1.2377246030055e-20	38.6490208777713
HOXD11	0.713789859073451	0.899514084779831	9.82516162035487	8.17310246143405e-22	1.28282173416421e-20	38.6128384755815
PSMG1	0.412683325920242	5.30631393303582	9.82238938311779	8.38078394672235e-22	1.31422827356384e-20	38.588095363381
SMPDL3B	-1.07439830906299	4.05967248047913	-9.82094323626408	8.49118856190027e-22	1.33033739060224e-20	38.5751903178968
CLDN23	-0.740930246807406	3.70416841909305	-9.82053296746985	8.52277171927331e-22	1.33407938890305e-20	38.5715294688024
PIK3R4	0.429553801613806	4.68165009690355	9.80943077462751	9.42306707906076e-22	1.47367243994553e-20	38.4725118711569
NCK1	0.485685435691016	4.48961579368838	9.80603846705902	9.71650238121587e-22	1.51819254519124e-20	38.4422751585066
TOMM70	0.384222069411009	5.91047420422243	9.80461341894165	9.84245358477686e-22	1.53648680826138e-20	38.4295758233129
NIFK	0.384725292850511	5.30053010676332	9.80390643134619	9.90553891498799e-22	1.54494309918012e-20	38.4232760584153
HLTF	0.616892301288589	3.80890330655408	9.79870743373356	1.03819230200721e-21	1.61778742888317e-20	38.3769607724681
F11	-0.456067828881691	0.478572743911061	-9.79485729836782	1.07492769455403e-21	1.67352624359679e-20	38.3426748805772
C3	-1.00221949614793	7.53580548800402	-9.79331158754857	1.09003557970736e-21	1.69552392506007e-20	38.3289132753307
GTPBP4	0.408143989261726	5.15633705322635	9.79043926989627	1.11867070823452e-21	1.7385045768868e-20	38.3033455229184
MUCL3	-0.949449649471576	1.18462723003052	-9.7896346227835	1.12682531804686e-21	1.74960834328996e-20	38.2961841167365
CTSE	-1.77668078670594	5.18288633888079	-9.78696952916414	1.15425734496829e-21	1.79059724920416e-20	38.2724680941311
MUC3A	-1.0780912396198	1.47961309016757	-9.78581461886304	1.16634947900735e-21	1.80672817063947e-20	38.2621924807818
EEFSEC	0.383889627390317	4.97811336762793	9.78576195970234	1.16690381271427e-21	1.80672817063947e-20	38.2617239789042
PFKFB4	0.603730294123834	3.14037472816307	9.78567842774388	1.16778367446688e-21	1.80672817063947e-20	38.2609808099232
ABCA3	-1.26176951609416	5.02665299137907	-9.7849487915785	1.17549710577079e-21	1.81703959400501e-20	38.2544895891232
ALG10	0.399550979522743	2.19899017850757	9.78241357819343	1.20269293243312e-21	1.85742095661329e-20	38.2319381223869
CDH3	1.11084614571258	5.94886216923194	9.77876092021062	1.24297546252028e-21	1.91792331385142e-20	38.199455132934
VAMP2	-0.412267177938852	5.34600004006106	-9.77838712114054	1.24717247583396e-21	1.92268724744225e-20	38.1961315122403
TCFL5	0.419845690054959	3.7473114241382	9.77445978385718	1.29212634132852e-21	1.99021913267027e-20	38.1612180726091
NOC2L	0.416955831958399	5.78171227715674	9.77254956569423	1.31456817119218e-21	2.02298732419344e-20	38.1442407023091
DR1	0.333635354325629	4.53402139685233	9.76746361295651	1.37622006068632e-21	2.11598413589819e-20	38.0990518314039
ADAMTS8	-0.704020690933143	1.35093003697755	-9.76215890904791	1.44357674009127e-21	2.21757958797e-20	38.051940033204
TPBG	0.65079923405417	5.44619099854692	9.76047710672653	1.4656058352398e-21	2.24942585589329e-20	38.0370081280477
PRPF4	0.450600140460828	5.15715623637479	9.75989882904027	1.47325710077269e-21	2.2591680568309e-20	38.0318743722624
PTBP1	0.328541408700616	6.99941038959604	9.75907119967581	1.4842764723717e-21	2.2740532902968e-20	38.0245273925633
SLC5A12	0.527716852777216	0.788647738415543	9.75816366329454	1.496453643558e-21	2.29068451727677e-20	38.0164716585164
MED12L	0.361568539597313	0.570339886596429	9.75422015126256	1.55052687306731e-21	2.37136184082174e-20	37.9814743120975
LRRK2	-1.04423687346195	3.08268175796672	-9.75111770606628	1.59442422828192e-21	2.43634770967099e-20	37.953949361071
CREBRF	-0.389528739915245	2.75761974007341	-9.74966084786399	1.61546042097728e-21	2.46631701979686e-20	37.9410265831115
FRMD6	0.900020595418718	4.01086261825507	9.74740174105239	1.64862567322897e-21	2.51473465367179e-20	37.9209907681112
EIF1AD	0.274917659634768	5.00801703787837	9.74526093226046	1.68067644348282e-21	2.56136863787777e-20	37.9020076664626
ERI3	0.337813486596443	6.0157784453561	9.74462030335151	1.69038697614339e-21	2.57390382448265e-20	37.8963277148277
RAD23A	0.389990710830062	6.87025456292307	9.74213809374752	1.72853963847354e-21	2.62968699345649e-20	37.874322831409
GTF2H3	0.382409520334677	4.93207926229377	9.74001869766733	1.76179007304615e-21	2.67792091103015e-20	37.8555379689576
PTCHD4	-0.467508641376455	0.755072966616869	-9.7389018648692	1.77956581540088e-21	2.70118423673236e-20	37.8456404931696
COPB2	0.354746880850419	5.38339454849845	9.73886143653617	1.78021260292495e-21	2.70118423673236e-20	37.8452822311204
ACTR3	0.375448740968509	6.38383473714689	9.73629617966828	1.82173234434646e-21	2.76176535982812e-20	37.8225523154425
ZGRF1	0.383654572194154	1.61320909252525	9.73497395433675	1.84350636356946e-21	2.79233201642759e-20	37.8108384345708
LDLRAD3	0.690524793835182	3.22285106251931	9.73336022055714	1.87043050811774e-21	2.83063928774359e-20	37.7965437984547
STRAP	0.479543361430575	7.63939235227077	9.73225614655474	1.88907538700767e-21	2.85636110873202e-20	37.7867649144676
NAE1	0.369157666052164	5.03066859039702	9.72982491709905	1.93078407909789e-21	2.91688112664414e-20	37.765234525855
NPM3	0.549914375074087	6.60295355544319	9.72789405666077	1.96455768860963e-21	2.9653184345146e-20	37.7481384535397
AOC1	-1.33224700296035	2.50918388189544	-9.72640751938139	1.99095761700364e-21	3.00255122606084e-20	37.7349783830336
PRR29	-0.560758004901114	1.44044834716555	-9.72460342893822	2.02346959610397e-21	3.04892879663388e-20	37.7190092995796
CKAP5	0.477670687358933	5.55263604998724	9.72314798065032	2.05008150395389e-21	3.08634337971443e-20	37.7061280410267
TCF3	0.46889822224206	5.65179577596071	9.71944618061113	2.11933918652579e-21	3.18783935973254e-20	37.6733729170057
PARD6G	0.779000441299468	3.41423174658699	9.71866647327186	2.13421979508545e-21	3.20743804069737e-20	37.6664750448652
NCS1	0.69054375749662	4.25151377588516	9.71794805092971	2.14802239507474e-21	3.22538406081933e-20	37.6601197505063
SNRNP40	0.365789490550302	5.25805458349665	9.71756359464186	2.15544500268015e-21	3.23372735986508e-20	37.6567189400129
ASPA	-0.273252463086835	0.487619773943555	-9.71470554747904	2.21142707772771e-21	3.31484501754895e-20	37.6314408104279
WDR3	0.429554819870282	3.89383139937981	9.71290969890339	2.24733777163892e-21	3.36576222186336e-20	37.6155604909189
CLEC14A	-0.577391746147064	4.66353571754863	-9.71231223292951	2.25941261006541e-21	3.38092415433622e-20	37.6102777604978
KLHL5	0.553817822057097	4.73257193217954	9.70989613716718	2.30890111476467e-21	3.45199642076292e-20	37.5889176405432
MARCKS	0.533125737713038	7.22542703733612	9.70912743790287	2.32487031168055e-21	3.47287523800005e-20	37.5821226774527
SERTAD2	0.514906621814625	5.06094470668004	9.70696714535561	2.37033713114056e-21	3.53774348048266e-20	37.5630290248855
MPLKIP	0.332268328850237	3.69828320410853	9.7067875845073	2.37415569326809e-21	3.5403932747805e-20	37.5614421422763
RAP2B	0.551397074399529	5.06426455298336	9.70662192659196	2.37768399863623e-21	3.54260604715121e-20	37.5599781494269
CSTA	1.63023631103155	5.87937036239369	9.70381671217579	2.43822647163687e-21	3.62968971653984e-20	37.5351903575911
UBAC1	0.408091668410357	5.59986823286712	9.70170748513025	2.48475164702161e-21	3.69577481026528e-20	37.5165564418105
ORC3	0.399661615178435	4.5476480031745	9.70154244410163	2.48842899440825e-21	3.69807012136416e-20	37.5150985321814
CAPN5	-0.808132569128246	3.70163183894633	-9.70120441959967	2.49597749658316e-21	3.70610951677747e-20	37.5121126164451
HTR2C	0.574855986863138	0.688102170537481	9.69932091667361	2.53845567351987e-21	3.76595547181099e-20	37.4954764016543
LPIN2	-0.782791919900208	4.85632344956842	-9.69847648150414	2.55773179167339e-21	3.79130679949671e-20	37.4880187172944
DNAJC11	0.358180666411618	4.36069979471168	9.69744126207221	2.58156094378738e-21	3.82335795161946e-20	37.4788768423706
MYNN	0.468577590449307	3.8404936831332	9.6971071160552	2.58929932134893e-21	3.83154386339319e-20	37.4759262190254
USP1	0.421458076831718	5.4984845818443	9.69354509501807	2.67323276348746e-21	3.95237007898555e-20	37.4444775872774
DAAM2	-0.648925036440355	1.94845239608211	-9.6925542021848	2.69705704188698e-21	3.98419475036808e-20	37.435730820293
PTPRB	-0.565750035118606	2.37724061733174	-9.68684341190335	2.83851953701654e-21	4.18959680897977e-20	37.3853352010146
CLCA2	2.18329450298865	3.56432966919493	9.68661669814384	2.84428467414891e-21	4.19453317733212e-20	37.3833350430905
P3H4	0.576209064636037	5.1638844229689	9.68637763970011	2.85037629090081e-21	4.19994220822527e-20	37.3812260174876
AGO2	0.484521337836711	3.97991641218546	9.68156516001678	2.9757926202556e-21	4.38101397823187e-20	37.338778440849
SMIM14	-0.625237187447734	5.56324501084781	-9.68107764249944	2.98879860715356e-21	4.39642633826459e-20	37.3344793581351
MIEF1	0.397637570247708	4.50024323180627	9.67976558662685	3.02408200264086e-21	4.44455410871593e-20	37.3229101274879
ULBP2	1.04042343454526	3.31476916231066	9.6796590054501	3.02696620549948e-21	4.44502291600805e-20	37.3219703905283
DMC1	0.417636167094741	0.997511735693833	9.67745134039506	3.0873246295064e-21	4.52981889755181e-20	37.3025071126147
TEAD4	0.554142460953583	4.49730576460858	9.67611345560084	3.12448155895151e-21	4.58045824479795e-20	37.290713804835
SYNE1	-0.647070810441804	2.08757525811062	-9.67441366732681	3.17232918063746e-21	4.64667117853642e-20	37.2757323053904
CTNNBL1	0.341995612450664	5.30958472745767	9.67431569752137	3.17510896626009e-21	4.64681487899957e-20	37.274868891008
CCDC142	0.372979645819938	2.59877686691047	9.67394779530081	3.18556934960661e-21	4.65818950970324e-20	37.2716266090414
TMEM220	-0.480746752025856	1.91388510646096	-9.67298659800127	3.21305998903087e-21	4.6944269384424e-20	37.2631561645318
NEIL3	0.683616317235462	2.42433025666479	9.6687782537578	3.33621365170526e-21	4.87025359366038e-20	37.2260788068172
RAET1L	1.36597173562768	2.03670898250803	9.66705862743013	3.38787256330802e-21	4.9415030115321e-20	37.210931991914
ZNF256	0.550460763097562	2.85561801657358	9.66566625812042	3.4302803356586e-21	4.999150349562e-20	37.1986693581235
GJB5	1.64342770433759	3.71988166023025	9.66475750585899	3.45824162682211e-21	5.03566478231711e-20	37.1906667419437
CSTF3	0.322235027027937	4.18764943681217	9.6631483272684	3.50830923674738e-21	5.10428064268334e-20	37.1764975901933
HSD17B4	-0.36733769774639	4.89595179744821	-9.66132927588964	3.56577185214006e-21	5.18353143069488e-20	37.1604828191832
TMEM14A	0.570442518503079	6.83776703119134	9.65849304903763	3.65723177968294e-21	5.31202952878005e-20	37.1355179083728
RBM17	0.31923645649221	5.32977731613713	9.65176148249989	3.88371312325171e-21	5.63626306530198e-20	37.0762899330136
DHRS12	-0.341738773673728	2.0019826046224	-9.64852113772876	3.99763338193814e-21	5.79673566880537e-20	37.0477918268003
UTP18	0.361591333436791	5.71598046321192	9.64434380600298	4.14939158782691e-21	6.01176065500541e-20	37.0110648378955
GPD1L	-0.658196737313142	4.73872749804774	-9.64106397926829	4.27253174339657e-21	6.18499833329789e-20	36.982237931918
LSM12	0.346362234543332	3.80227835687496	9.63982331889718	4.32004974450056e-21	6.24856610790531e-20	36.9713356952735
TGFBR2	-0.676481910705157	5.66293030933848	-9.63870151773107	4.36346584167008e-21	6.30609975850369e-20	36.9614789293523
PARP2	0.393263538280475	4.14743799911375	9.63765493971551	4.40436023281116e-21	6.35989617617932e-20	36.9522839735769
SOX15	1.35637187387431	3.61034241069187	9.63623928793537	4.46028063098341e-21	6.43528249572694e-20	36.9398477517811
NELFCD	0.398407846608537	5.74810101479802	9.63575500374187	4.47957158543831e-21	6.45773847191973e-20	36.9355937584962
PGAM1	0.500041369641282	6.08926168033131	9.634766002936	4.51922449953913e-21	6.50948646118154e-20	36.9269068427628
PTGFRN	0.69820008598319	6.09262614906194	9.63409526622282	4.54631462321645e-21	6.54306808896134e-20	36.9210158293681
CERS3	1.30837625515825	1.77370863585588	9.63370536129555	4.56213620887673e-21	6.55846679847049e-20	36.9175914898089
PHYHD1	-0.860848242920958	3.01198713409214	-9.63364516073209	4.56458388674712e-21	6.55846679847049e-20	36.9170627886783
SNAPC1	0.480659260540179	3.95722705078803	9.63181521322804	4.63961118329128e-21	6.66074420746242e-20	36.9009928963766
EIF4E3	-0.452276139772628	2.65300372327747	-9.62776023841211	4.81024421463158e-21	6.89999269463046e-20	36.865392698599
GAL3ST1	-0.740235861934507	1.4491347826192	-9.62369398698145	4.98759191195405e-21	7.14846920184778e-20	36.8297059907578
PAIP1	0.418892838330772	6.15541628825261	9.62303418044705	5.01697353535713e-21	7.18463780336102e-20	36.8239164998167
PBLD	-0.56446449756286	2.4201400779748	-9.62217472534918	5.05550289120348e-21	7.23383601145945e-20	36.8163756810165
IL12RB2	0.737977636219752	1.66542047984246	9.6214144681839	5.08982942385521e-21	7.27694424559101e-20	36.8097056861856
VWA2	-0.952018922279442	3.39517394009903	-9.62058142860166	5.12770729049409e-21	7.32505456963575e-20	36.8023976486985
IL1RAP	0.728492770317123	3.51536850674816	9.61775902157529	5.25812814462317e-21	7.50517664662523e-20	36.777641317504
PPP1R1B	-1.33528739303355	3.30766535757853	-9.61419326614155	5.4276053784391e-21	7.74070337428747e-20	36.7463734358335
HGD	-1.31974779825938	2.15606780510083	-9.6138914979669	5.44219405192225e-21	7.75512652398921e-20	36.7437276917762
ADM	1.10259429840838	5.51546190851752	9.61119512488465	5.57428350040384e-21	7.93682699219373e-20	36.7200903765058
SLC25A33	0.447712989692828	3.40883707000732	9.60792879886312	5.73855322092879e-21	8.16401069066125e-20	36.6914640359618
GABPB1	0.31354810657695	3.87336583411616	9.60776073823942	5.74713380679977e-21	8.16951063201201e-20	36.689991357881
LRCH3	0.392979875380092	3.42275788168923	9.6050861961121	5.88540943619755e-21	8.35921104183862e-20	36.6665578159466
FRAT1	-0.474908451192404	2.83287242686342	-9.60490236158733	5.8950339368866e-21	8.36602359200418e-20	36.6649473115831
PIGW	0.399522749581941	3.91507067002956	9.60324935512166	5.9822789996107e-21	8.48289120337595e-20	36.6504671006137
THOP1	0.417060129948267	4.17511843989703	9.60254022519241	6.02009749396019e-21	8.52953797018334e-20	36.6442558108455
NOP58	0.375780043109507	5.81499016661194	9.59959341667798	6.1798063799149e-21	8.74866707117364e-20	36.6184487102448
SET	0.389888112405394	7.91294565381144	9.59810261056662	6.26219538163631e-21	8.85806706718318e-20	36.6053952671378
POT1	0.390233769541534	3.40630957436744	9.59759228578183	6.29064755605062e-21	8.89105553435931e-20	36.6009272691644
PTPRE	-0.617215138398726	3.59952367139801	-9.59701370372215	6.32306018372827e-21	8.92958328147054e-20	36.5958619035029
CNBP	0.367939400781051	8.44823043460563	9.59471817431519	6.45329573191238e-21	9.10608374939558e-20	36.575767520851
ZNF385A	0.667437475066021	5.98652566717685	9.59283570772626	6.56207641560551e-21	9.25204720338586e-20	36.5592919480725
SKA2	0.444018092374708	5.28820207051461	9.59205276323239	6.6078528284697e-21	9.30901413103439e-20	36.5524403151545
FRMD8	0.434578059570048	5.65203481900374	9.59100433538057	6.6696469519569e-21	9.38843561198287e-20	36.5432661361096
CYB5A	-0.704396463032828	4.95721577347401	-9.58916723806867	6.77930829147966e-21	9.53505309048374e-20	36.5271927812378
HPGD	-1.23318382715562	3.92930481618557	-9.58683444528008	6.92113602308391e-21	9.72663787575004e-20	36.506786115043
MLF2	0.418415249203327	7.79210953988167	9.58640203223553	6.94774662943844e-21	9.75612265761015e-20	36.5030039312345
TTPAL	0.404507250541044	3.86462515336434	9.58500850293926	7.03419554618332e-21	9.86951744326028e-20	36.4908161241842
IFITM2	-0.621506767393722	7.35591524126959	-9.58379557551059	7.11030732781238e-21	9.96823668093308e-20	36.4802090598278
PSMA7	0.359305695784983	8.43995151999663	9.58298924739839	7.16135559217653e-21	1.00316871221694e-19	36.4731583286121
LTV1	0.350183483743161	4.71333111714697	9.58151542596844	7.25560244154389e-21	1.01554991201189e-19	36.4602721461906
KRT6A	2.93557980334917	6.82545672826963	9.58141497559046	7.26207050290091e-21	1.01563484805704e-19	36.4593939302292
AK4	0.810111200979413	3.70837967535974	9.57565960108315	7.64235841129482e-21	1.06795795605578e-19	36.4090887174171
PMAIP1	0.794705287177721	4.99947780980234	9.57390292569357	7.76231242392524e-21	1.08384649219804e-19	36.3937393918437
TM4SF4	-1.36163634974233	1.41327080226432	-9.57312085092089	7.81631426796754e-21	1.09050800028455e-19	36.3869066001893
TMEM38B	0.590694879571006	3.54452158550154	9.57229826850803	7.8735146647686e-21	1.09760468311432e-19	36.379720404268
WDR76	0.585569289258252	3.35556274336806	9.57199283608655	7.89485908396213e-21	1.09969548397826e-19	36.3770522343115
ACSM3	-0.666657717308085	1.86236696209054	-9.56616143912291	8.31354244687332e-21	1.15708484754555e-19	36.3261244055681
RCOR2	0.853111623183775	2.57907042611179	9.56336581034483	8.52198899006754e-21	1.18514466468612e-19	36.3017182605072
STMP1	0.396414762020102	5.66773213601064	9.5531708084429	9.32695224749377e-21	1.29604994823233e-19	36.2127650666194
UBL3	-0.476356484610948	5.27638112941923	-9.55213415312807	9.4129052999122e-21	1.30694569741089e-19	36.2037244879453
PTPRF	0.553014445666387	7.41382432591782	9.54985954862072	9.60426018839237e-21	1.33244692189322e-19	36.1838907259634
PARM1	-1.06450277428735	5.49639612379331	-9.54914743770494	9.66495584650714e-21	1.33979483926621e-19	36.1776821739545
HDGF	0.38100739958049	8.5556504035611	9.54442565077713	1.00771324493717e-20	1.39581575605686e-19	36.1365249380428
CPOX	0.427433730138803	4.71275281952799	9.54375062544372	1.01374621326453e-20	1.40305066960445e-19	36.1306424955921
RAB17	-0.881229963008777	3.44139702919019	-9.53997842962984	1.04812419253089e-20	1.44947294558462e-19	36.0977764393509
HOXD10	0.993995331259053	1.64823549942186	9.53953580910171	1.05223295652725e-20	1.45399463083765e-19	36.0939207232594
STON2	0.821598143377574	3.10089705451743	9.53487691206886	1.09646009205165e-20	1.51390123307338e-19	36.0533455951019
RGN	-0.732291101277991	2.02085227604139	-9.53343207818543	1.1105463396635e-20	1.53212953612175e-19	36.0407656438823
CCSAP	0.404531348067561	3.18148910856799	9.53297101989792	1.11507898461654e-20	1.53715900122795e-19	36.0367516129154
LARP6	0.701823752825186	2.7072399616881	9.53117959956022	1.13286491608804e-20	1.56043587169901e-19	36.0211568185894
SMO	0.921606795712246	3.9072273294848	9.53095435730907	1.13512100095297e-20	1.56230156509238e-19	36.0191961971648
OCLN	-0.797269056240227	3.1600123814322	-9.53061997130996	1.13847850646234e-20	1.56567901269678e-19	36.0162856050401
RND1	-1.01489523298747	3.38661452193252	-9.52982563097916	1.14649380803275e-20	1.57545160234667e-19	36.0093717788523
MPHOSPH6	0.446296636982276	4.87657895831863	9.52963112536979	1.14846497171876e-20	1.57690974880687e-19	36.0076789026237
HNRNPM	0.360173831850394	6.90077724826381	9.52781086701213	1.16707531902291e-20	1.60119407189461e-19	35.9918377103093
ZNF540	-0.356343094917917	0.93021605514493	-9.52683020423956	1.17722510302524e-20	1.61384150199536e-19	35.983304325172
EDNRB	-0.665011462449819	2.61654792334224	-9.52471555633938	1.19940998658516e-20	1.64295464407491e-19	35.9649058874587
DNAJB6	0.343994406366766	4.4957578854067	9.52379301676128	1.20921764140639e-20	1.65508082861689e-19	35.9568804224881
NINJ2	-0.749792473198337	3.58867185784949	-9.51999700291723	1.25041629862348e-20	1.71011946507874e-19	35.9238645074281
SNAI2	0.99097463001645	4.29875542476824	9.51789383700751	1.27383755029349e-20	1.74077737156826e-19	35.9055768967065
GK	-0.548930117407996	3.1061778169227	-9.51691034374924	1.28493848821301e-20	1.7545637607372e-19	35.8970263055762
HPN	-1.25822387639882	3.82981368789878	-9.51560413178373	1.29983027453484e-20	1.77350070843619e-19	35.8856711034033
TAF11	0.326396252590564	5.43166728997698	9.5142965068407	1.31490934475879e-20	1.79266318851143e-19	35.8743049189997
EFCAB2	-0.49739296144317	1.98754746410588	-9.5130839361616	1.32904702515294e-20	1.81051311728381e-19	35.8637661320639
ILF2	0.380651209023112	8.48597019689725	9.51140114435123	1.34891686337157e-20	1.83613758118638e-19	35.8491423783315
PLAGL2	0.516443492372092	4.96015884374315	9.51100312764944	1.35365936356978e-20	1.84114673877057e-19	35.8456838592545
CASTOR2	0.515856149664942	2.94521068203826	9.50901800139064	1.37756046956937e-20	1.87218571111357e-19	35.8284361407287
HILPDA	0.761418908018063	5.12912128224459	9.50544422938284	1.42164711512615e-20	1.93058786919325e-19	35.7973930799597
ZNF19	-0.252706995224853	1.01655759927768	-9.50488810392295	1.42863206960281e-20	1.93855415051507e-19	35.792563250236
DDN	0.416382338551222	0.733769482569181	9.49973813294152	1.49495199773516e-20	2.02695838941744e-19	35.747848056768
PPIF	0.522199801272648	6.69705295950123	9.49904304273908	1.50413359322396e-20	2.03781289314971e-19	35.7418144069569
ABRACL	0.538897731043276	6.94731405759827	9.49654870615671	1.53754393412387e-20	2.08145010082018e-19	35.7201656391719
PPP1R2	0.384292088723315	5.54694490142005	9.49522143206379	1.55562057486453e-20	2.10427738651464e-19	35.7086479364353
ALOX15B	-1.18300284400309	4.19993074687433	-9.49504258180987	1.55807243824319e-20	2.10595001637114e-19	35.7070960280419
MOB1A	0.3206784662053	6.59709650960966	9.49481498265783	1.56119813599906e-20	2.10853010916538e-19	35.7051211539721
CCDC134	0.424493528212457	3.0467873923958	9.48672627575421	1.6764076232373e-20	2.26236692332212e-19	35.6349612189873
GPR87	0.507668044988653	0.920465455832801	9.4860586412933	1.68628473809324e-20	2.27392544293227e-19	35.6291725109188
KRT6B	2.33990005704077	4.19629261253696	9.48223874213781	1.74391522602866e-20	2.34981050051514e-19	35.5960587064899
NR3C2	-0.74843632382241	2.27836914694212	-9.48145688646528	1.75594928527061e-20	2.36418719620584e-19	35.5892823562609
FILIP1	-0.478441684269772	1.12871080066756	-9.48003695285553	1.77801507794509e-20	2.39203767629134e-19	35.5769769711673
ASAP1	0.483760642916489	4.54888693956526	9.47304651128914	1.89071450699264e-20	2.54168355137071e-19	35.5164190484111
ARRDC3	-0.592057327458433	6.30192109339893	-9.47267996646598	1.89681526103728e-20	2.54790812738403e-19	35.5132447137654
SFTPA1	-2.3012127817668	8.1690031194193	-9.46663706037676	2.0002490553119e-20	2.68450525095391e-19	35.4609269970576
ITGA8	-0.665755512015054	2.26721564680292	-9.46655992607506	2.00160479237792e-20	2.68450525095391e-19	35.4602593709678
TMPO	0.473585451680986	5.46543825831376	9.46401718839109	2.04680976755865e-20	2.74301002724333e-19	35.4382535729189
MRPS30	0.382625790335069	4.57862716973691	9.45934925452181	2.13244363360393e-20	2.855562850316e-19	35.3978683868746
RAG1	0.495747388917247	1.14566986726224	9.45620295193447	2.19215478569883e-20	2.93325545379068e-19	35.3706571635793
FNDC3A	-0.427352082764924	4.81505383689661	-9.45566241010383	2.20257865173619e-20	2.94492923435839e-19	35.365982975604
SMIM33	-0.249324903804384	0.168109829100115	-9.4550274432165	2.21488612323345e-20	2.9591015222351e-19	35.3604925578096
FICD	-0.38093877442121	2.95851843807295	-9.44857946268553	2.34378812972176e-20	3.12890298242055e-19	35.3047557472089
C2	-0.680812875225055	3.63393368055541	-9.44833701665551	2.34877712521662e-20	3.13314934763308e-19	35.3026606458921
SCARF1	-0.56140993259068	3.10853692303661	-9.44529409848682	2.41229494483875e-20	3.21540360032045e-19	35.2763690391301
B4GALT4	0.630383127586782	4.32497231361514	9.44359601956118	2.44847694387175e-20	3.26112286575017e-19	35.2617002708687
SRPRB	0.388072276102491	6.06906002250386	9.44253504656029	2.47135595753249e-20	3.28906728357319e-19	35.2525362284832
FANCM	0.32508599462193	1.89067494475266	9.44003271029157	2.52615856906282e-20	3.35942253911899e-19	35.2309259711812
RPN1	0.310430750487127	8.49530611114839	9.43820957882818	2.56684225514982e-20	3.41090817463467e-19	35.2151843632442
BCL2L10	0.73455598533144	1.64462233646122	9.43786533917653	2.57459655115247e-20	3.41859073090958e-19	35.2122123528814
ASTE1	0.358743038034409	3.12215266634698	9.43720177918454	2.58960931827133e-20	3.43589205719798e-19	35.2064837299624
CLTCL1	0.503672722808874	1.74510143857205	9.43384701942007	2.66684642612116e-20	3.53566295882383e-19	35.177526689705
HAUS6	0.43118887569491	3.30486534698059	9.43364501777967	2.67156926613086e-20	3.53921653237887e-19	35.1757833613104
RGS9	0.589807028227046	2.07500718789049	9.43224541798003	2.70452044328027e-20	3.58013218037896e-19	35.1637052964922
ZC3H15	0.323725467858726	6.36422786443271	9.43111414146112	2.73144822871405e-20	3.61301793184404e-19	35.1539438642753
PAQR3	0.451663854818933	2.66489323861872	9.43030056933698	2.75097763043376e-20	3.63607478109506e-19	35.1469244093557
DHX34	0.434371070726061	4.22786423148693	9.42932895615237	2.77448194578914e-20	3.66434627718249e-19	35.138542048413
DYNC1I1	0.835253242103254	2.04864509041642	9.42606291628627	2.85495785344848e-20	3.76776159059826e-19	35.1103703629768
ARSD	-0.652456671453257	4.77793228859813	-9.42204580793764	2.95711572887919e-20	3.89961197488726e-19	35.0757314242503
SGMS2	-0.736269189044157	3.8420816584698	-9.42164325043813	2.96755043437484e-20	3.91039649633819e-19	35.0722609104922
BZW2	0.402985668643572	6.17513965955297	9.42049864568001	2.9974193813542e-20	3.94675403040316e-19	35.06239376416
EED	0.313188030707563	3.52168693494381	9.41751703331061	3.07663066666042e-20	4.04797693180651e-19	35.036695272098
ARHGAP26	-0.530519671101832	2.8117661247125	-9.41741709827882	3.0793211920954e-20	4.04844291476701e-19	35.035834050762
SRRT	0.364550745584823	6.2391805818995	9.41503244957238	3.14421802533397e-20	4.13063001842206e-19	35.0152858639644
U2AF2	0.346794656210054	6.9977050141697	9.41485619589849	3.14906805925343e-20	4.13386752505632e-19	35.0137672833121
FAM174B	-0.738913644862591	4.08947227773589	-9.41168291865485	3.23766631367141e-20	4.24695547943212e-19	34.9864307738916
SLC7A5	0.907433887532218	6.63484497821282	9.41050629834894	3.27114112841113e-20	4.28761977860122e-19	34.9762966219563
DNAJB1	0.541178348860768	6.0932951913276	9.41022904540162	3.27907871915202e-20	4.29477521129751e-19	34.9739088152246
SRPK2	0.378058628130247	4.792011672597	9.40817262394341	3.33855116765477e-20	4.36936666413307e-19	34.9561999773325
RGCC	-0.568139680344116	6.56022618383823	-9.40769518007019	3.35251105578406e-20	4.38432540185858e-19	34.952088940942
AP2S1	0.358753696772538	7.34755098002771	9.4057609313352	3.40965995422001e-20	4.45570042886307e-19	34.9354358547552
RIOX2	0.371517086022473	3.60099793307749	9.40272187690735	3.50140528187253e-20	4.57214398826581e-19	34.9092766348776
ATP1A2	-0.415678623658485	0.698322216855175	-9.40259075424854	3.50541824447831e-20	4.5739372997229e-19	34.908148131707
PREP	0.416122061156895	4.15352059605706	9.39882812382725	3.62253255845334e-20	4.72319369246648e-19	34.8757707803103
ZNF280A	0.48423741023491	0.581069419345251	9.39777195806748	3.65609708601779e-20	4.76337220349747e-19	34.8666844473159
POLD1	0.464993712890815	4.38312600638035	9.39280235112085	3.81820826551387e-20	4.97084243612504e-19	34.8239417403257
KIF24	0.48223204032537	2.12306098121426	9.39240845611327	3.83135760054248e-20	4.98421655421922e-19	34.8205547289846
MOGS	0.340429957444553	6.41500749760224	9.38445946292381	4.10650870041537e-20	5.33815324537116e-19	34.7522286123731
LMF1	-0.416872484244671	2.52876509044882	-9.3802810364894	4.25889709667243e-20	5.53209661852623e-19	34.7163320911873
SPRR2A	2.33092279655615	3.52044259222351	9.37656607219138	4.399076375593e-20	5.70990227987083e-19	34.6844283825003
PSME3	0.359042421427574	6.4193563370099	9.37498393334758	4.46015431408652e-20	5.78484685288107e-19	34.6708443614481
CDK8	0.34546792488447	4.03858123817419	9.37260918158595	4.5534099376233e-20	5.90138275236624e-19	34.6504586828296
MAPRE1	0.345295259565119	7.64034265504493	9.37114066529875	4.6120412581794e-20	5.97290365633278e-19	34.6378546040447
SAMD4B	0.447114565803384	5.7510115352736	9.37026278188035	4.64744753723319e-20	6.01426220501693e-19	34.6303206385924
GJB2	1.38920126469718	5.92967212790169	9.36678606759213	4.79033089829995e-20	6.19454132878668e-19	34.6004894058968
RGS5	-0.661662384049547	4.79527958235825	-9.36654383988361	4.80044629827796e-20	6.20299280063836e-19	34.5984113665588
GDF15	-1.13735056619829	5.3728644827691	-9.3652446848628	4.8550607802393e-20	6.26888921013313e-19	34.5872668568504
ADA	0.71525970372902	3.88112520863386	9.36443000973301	4.88962180876482e-20	6.30881360404147e-19	34.5802790101805
KLHDC7A	-0.866641013782615	1.72269688024531	-9.36316141315041	4.94392509956481e-20	6.37413200336749e-19	34.5693986831076
ACVR1C	0.521718306276341	1.11543502251376	9.36275545311983	4.96142831689761e-20	6.3919427416507e-19	34.5659171611713
DENND2C	0.739323603873941	2.06913964862873	9.35658405948334	5.23519175708951e-20	6.73962873453544e-19	34.5130067424988
CEP57L1	0.267978025352736	1.61458600458972	9.3564722081369	5.24028901123223e-20	6.74115176698335e-19	34.5120480553058
GPR156	0.513668538485638	0.905256869348872	9.35638743670915	5.24415546046489e-20	6.74115176698335e-19	34.5113214787495
FOXK1	0.516868341255204	4.19508700479662	9.35531658557011	5.29324113533054e-20	6.7992055146781e-19	34.502143680718
OTUD6B	0.416165767617019	3.64205760617988	9.35012720093293	5.53763043436235e-20	7.10785630863932e-19	34.4576802069561
GPRC5A	-1.09502655128373	6.50526052659917	-9.34919124221754	5.58288260690587e-20	7.16063581143338e-19	34.4496629660866
PHLDB3	0.521388810579347	3.18896480041387	9.34859700402163	5.6118029034786e-20	7.19240537806784e-19	34.4445731862863
RMDN2	-0.459832224996973	2.14557235276393	-9.34303514134387	5.88977905001898e-20	7.54309618468063e-19	34.3969477756918
TRIM28	0.432775891736194	7.93336898920092	9.34254682082269	5.91482601154188e-20	7.56957940384031e-19	34.3927674944208
PTPRZ1	1.38706330577502	2.83715017097643	9.3401404113653	6.03980415428432e-20	7.72381744541983e-19	34.3721700374257
ESYT3	-0.705690955812045	1.8549636005307	-9.33877224890192	6.11202233517294e-20	7.81040730264578e-19	34.3604613523326
SLC1A5	0.504824835897673	7.37132572158319	9.33790163536546	6.15842185291533e-20	7.86390080083395e-19	34.3530114223289
BMP7	1.42508110208879	3.32570734392276	9.33771123993771	6.1686153868727e-20	7.86886937463331e-19	34.3513822666394
ZNHIT6	0.379474147126954	3.90770279648855	9.33765937378918	6.17139512934365e-20	7.86886937463331e-19	34.3509384686333
MGRN1	-0.487939106601663	4.78146424530673	-9.3354873814036	6.2889220179683e-20	8.0128265240702e-19	34.3323554506388
RRP1	0.378005950564247	4.89741117438179	9.33537734683939	6.29493461571717e-20	8.01459419699832e-19	34.3314141192579
AKIRIN2	0.325429864422088	5.96941441944703	9.33305532025015	6.42315210123902e-20	8.17183403893317e-19	34.3115516553815
NUP50	0.393992969924371	4.81632412223543	9.33108876525455	6.53376058186808e-20	8.30645659300147e-19	34.2947331154955
MTMR1	0.434415958483229	4.78962551467562	9.3287543750124	6.6675074698976e-20	8.47027635178781e-19	34.2747726049147
HOMER3	0.510557003173814	3.61220286675547	9.32611097883964	6.82223279474485e-20	8.66048716976841e-19	34.2521749597632
KRT13	2.29408291111607	3.6814144653591	9.32574130329037	6.84415232263788e-20	8.68195252171809e-19	34.249015136683
FAM81B	-0.754844519698959	1.35065793127342	-9.3252087999494	6.87584914412674e-20	8.71578010017763e-19	34.2444637184799
CEP78	0.37252208096973	2.45477628274046	9.32384112037613	6.95792657755043e-20	8.81337366489722e-19	34.2327748729612
TOMM22	0.418917080033518	7.03689356369256	9.32230687905507	7.05115436088499e-20	8.92493811288642e-19	34.2196642238597
RPS23	-0.418079378793588	6.0334756664209	-9.32017270677431	7.18289630835785e-20	9.08505308257116e-19	34.2014299593751
HNRNPL	0.276775916518888	6.28158606595222	9.31769989941077	7.33859156566648e-20	9.27520894601523e-19	34.180306797169
ACRV1	0.250511523213045	0.574092462474558	9.31319479539818	7.63088132554012e-20	9.63760288695038e-19	34.1418354934619
SLC35A1	-0.452446024510933	3.8089192124597	-9.31184264722784	7.72083562463684e-20	9.74411068490219e-19	34.1302918825153
NAA40	0.390576192510337	4.34437861522624	9.31163219388869	7.73493052646853e-20	9.75479448054197e-19	34.1284953188455
TRIM29	1.78338211404088	4.5580679257245	9.30591759792786	8.12754882038962e-20	1.02424847970699e-18	34.0797249272956
ANKRD18B	0.519910371320319	0.962375442018099	9.30579642047427	8.13608435025172e-20	1.02457899433984e-18	34.0786910281875
ADRA2A	-0.880560929922094	2.34967710859645	-9.30489066450224	8.20016587867749e-20	1.0318988696131e-18	34.0709633787421
WDR12	0.367303178906398	3.69007555227654	9.30346463172805	8.30207046315546e-20	1.04396427420579e-18	34.0587981579641
RNF126	0.420439019365665	5.04752034541217	9.29957306993174	8.58658414346837e-20	1.07895815836128e-18	34.0256079380652
TTI1	0.359317682998891	4.81175909885143	9.29826711254461	8.68420947444082e-20	1.09043465052979e-18	34.0144723480301
TRIM45	0.538182807209492	2.66048221506054	9.29680274546075	8.79498360848891e-20	1.10354435892756e-18	34.0019875989683
ANKDD1B	-0.531655488713369	1.22306506599773	-9.29631678922914	8.83205264791163e-20	1.10739369235176e-18	33.997844848898
RAB27A	-0.546348147823633	4.74499970941159	-9.2953779848727	8.90410372341229e-20	1.11562045784012e-18	33.9898421089492
KCNQ3	-0.847363898639147	1.97548522138326	-9.29519124173864	8.91850505106673e-20	1.11661745321448e-18	33.9882503175489
WDR72	1.17989471573463	2.87870595667544	9.29188591512562	9.17725572192457e-20	1.14818402274014e-18	33.9600802868611
CPM	-1.02653273571822	4.81526281963496	-9.29165707167568	9.19544282308659e-20	1.14962938844476e-18	33.9581302536297
SFTPA2	-2.23383503046899	8.53245977949859	-9.29092096789856	9.25418620231562e-20	1.15613942691943e-18	33.951857999926
H2AC11	0.636852320114678	1.71821371448299	9.29070823931995	9.27123168352158e-20	1.15689732011249e-18	33.9500454425271
C7	-1.14271427774324	3.92531116031508	-9.29067864347509	9.27360559577706e-20	1.15689732011249e-18	33.9497932734023
BUD31	0.351613814555192	5.51237987025364	9.28587993677484	9.66658022474565e-20	1.20505397218987e-18	33.9089151926406
SLC5A9	-0.446702911801727	0.747996206316598	-9.28452665389409	9.78035218650752e-20	1.21836047942345e-18	33.8973903780895
PSMD7	0.378602958384568	5.36703768846103	9.28341005056022	9.87522340449784e-20	1.22929505138749e-18	33.8878822349716
RTN4IP1	0.352104778464994	3.00881156556049	9.281614732326	1.00296741482365e-19	1.24762522355091e-18	33.8725966888321
KDM3A	0.427782909397789	4.36733296291382	9.27906434262218	1.02532024410524e-19	1.274515723806e-18	33.8508866514504
CRY2	-0.438420851661032	4.28623117425717	-9.27794020662041	1.03532860443254e-19	1.28603398262416e-18	33.8413191051654
DPF1	0.48427155845238	0.904051989153953	9.27771561851134	1.03733970622127e-19	1.28760905654743e-18	33.8394077476537
NUDT11	0.962032098921126	2.03454634446307	9.27309914262328	1.07954579416312e-19	1.33903861998988e-18	33.8001278422124
CELSR2	0.825057438260731	3.60903693710773	9.27211291995807	1.0887803095393e-19	1.34952683860493e-18	33.7917385658376
C5orf51	0.392623047034111	4.90690613921249	9.2719322976394	1.09048002094675e-19	1.35066746268515e-18	33.7902021882961
GMEB2	0.348744431429644	4.32546779722913	9.27136518153763	1.09583384396055e-19	1.35632920343917e-18	33.7853784494844
ENAM	-0.398907489422893	0.378741351518605	-9.26440087665848	1.16374001328046e-19	1.43934953248564e-18	33.7261621642624
CLDN18	-1.43055569139359	2.88021471411357	-9.26255201754806	1.18245654267239e-19	1.46145556144274e-18	33.7104479226272
SNRPF	0.41180359439814	5.6346061326447	9.26034034452867	1.20523764238378e-19	1.48855009745019e-18	33.6916534378162
COIL	0.343470754712969	4.92483475654516	9.25782598139142	1.23166455389203e-19	1.52010565454708e-18	33.6702913230353
HSPD1	0.440648151801522	7.28876777298082	9.25655534128879	1.24523679072545e-19	1.53576249891036e-18	33.6594977785307
C16orf70	0.312283768429469	3.6207010375237	9.25573610429203	1.25406577768867e-19	1.54555133682712e-18	33.6525393715987
MAP7D3	0.490483158854817	2.50341940687237	9.2539276289133	1.27377581130425e-19	1.56872688402843e-18	33.6371804410725
LRFN1	0.672965364247095	2.30556749119575	9.25335746280228	1.28005321796849e-19	1.57533822165895e-18	33.6323386862282
RNF26	0.416024213799301	5.47347002235904	9.25309950368521	1.2829033430682e-19	1.57772527527933e-18	33.6301482232429
LDB2	-0.478540249041849	2.75373704933719	-9.25265582448006	1.28782014115902e-19	1.58264875219883e-18	33.6263808361048
ACAA1	-0.321973310799228	3.96113740962098	-9.25201669404186	1.29493570582473e-19	1.59026547913047e-18	33.6209540927145
S1PR4	-0.585352961694828	3.04991150141297	-9.24872670175785	1.33218410351247e-19	1.63485029360227e-18	33.5930243441023
NMNAT3	0.519504426428738	1.36632415321722	9.24274369125731	1.40265980574884e-19	1.72011954097777e-18	33.5422541768281
SCGB3A1	-1.90303912384839	5.79188538199729	-9.24184091895289	1.41360946818393e-19	1.7323214190022e-18	33.5345959036146
MEST	0.585003358993787	5.36044530828987	9.23680968611693	1.47620045905155e-19	1.80774569289366e-18	33.4919271839942
GART	0.374842510678516	5.11824000869999	9.23485879847704	1.50120166000078e-19	1.83640579357734e-18	33.4753874235381
RHEBL1	0.460683143491377	2.61491637375594	9.23481839825266	1.50172380511259e-19	1.83640579357734e-18	33.4750449387413
CHRM3	0.660537917236825	1.34091250253423	9.23240782538955	1.53320628603335e-19	1.87358240651523e-18	33.4546120752958
SNRPA	0.329645210629387	6.18597737036814	9.23022363892505	1.56229569233377e-19	1.90778433803803e-18	33.4361020231708
STN1	-0.387195740712857	3.83065777225448	-9.22918237953209	1.57635498763965e-19	1.92359712857887e-18	33.4272790910798
TFDP1	0.49247472360337	6.38925483083722	9.22892810168947	1.57980727693951e-19	1.92645323679154e-18	33.4251246389857
FAHD2A	0.325081962932746	3.27593479739102	9.22690504339959	1.6075419208079e-19	1.95889496510262e-18	33.4079853985686
OXCT1	0.662566827079547	4.54163203933898	9.2242204067759	1.64509156930429e-19	2.00324291728073e-18	33.3852461907818
CD40LG	-0.546920778094183	1.47682784817145	-9.22265786879383	1.66734484882663e-19	2.02891513626881e-18	33.3720138659631
CABLES2	0.451894046850788	3.98745215798995	9.22136260771288	1.68601726172732e-19	2.05019699026042e-18	33.3610464028447
C6	-0.604682622431233	0.839281476150931	-9.21903648668566	1.72007147978559e-19	2.09014015439864e-18	33.3413535198178
MFN2	0.368660741263824	5.44863508532132	9.21797788445515	1.73579385861107e-19	2.10776706250965e-18	33.3323928060045
TSC22D3	-0.630153279865621	6.5527341967863	-9.21603285198158	1.76505312186504e-19	2.14179555291859e-18	33.3159310174951
NNMT	-0.770919095521062	6.75765926120777	-9.2058746477438	1.92598002303723e-19	2.33543609791387e-18	33.2300046137151
RNGTT	0.337805017111472	3.86808300149485	9.2054202170969	1.93350890361618e-19	2.34292603369658e-18	33.2261625346315
NCL	0.379046682235354	7.83400826046661	9.20475844292812	1.94452511263975e-19	2.35462831249626e-18	33.2205677123619
TMEM158	0.980621771232286	3.53176909660649	9.2023905974259	1.98445252284273e-19	2.40129841590914e-18	33.2005520682451
ITGA6	1.0082448017635	5.95739742754952	9.20020885357421	2.02195946207646e-19	2.44497652190237e-18	33.1821134051243
SULT1C2	-0.812431127370027	1.68967599956891	-9.19843459179136	2.05297779419423e-19	2.48075308352842e-18	33.1671212310649
ESAM	-0.59878016564176	4.96447130826185	-9.19342290040819	2.14316060364928e-19	2.58792243484562e-18	33.1247865691617
MYCT1	-0.49114388320501	2.73095601493836	-9.19178604335793	2.17345585242593e-19	2.62267708989113e-18	33.1109639588857
MTX2	0.314440113156609	6.33090752213171	9.19153848813909	2.17807439309023e-19	2.62642123058229e-18	33.1088736337676
FGFBP1	1.62642430900491	4.89359806147264	9.19078524095374	2.19218724712401e-19	2.64160087748018e-18	33.1025136014609
BOP1	0.528736375161071	5.88108616094948	9.18912009751513	2.22370733340717e-19	2.67772068612088e-18	33.0884555462895
ULBP1	0.686789819146184	1.71304622322292	9.18796786564421	2.24578045706859e-19	2.7024224833392e-18	33.0787290303849
MBIP	-0.70073223123751	5.31150608400193	-9.18414116459597	2.3206552937641e-19	2.7905839646318e-18	33.0464334830911
TMBIM4	-0.52151342006555	3.41665605610287	-9.18349671467818	2.33350565905989e-19	2.80409057282869e-18	33.0409957475666
KCNK17	-0.600575573471154	1.39825325521067	-9.18261244776689	2.35125265165019e-19	2.82345848564064e-18	33.0335350097965
COPS6	0.335287462020833	6.89801611789664	9.18107895583285	2.38234660908236e-19	2.85881593089883e-18	33.0205980674788
DNAJC21	0.370290038575978	4.74204177554127	9.18050641070424	2.39405988657992e-19	2.87088371727729e-18	33.0157683933469
PXMP4	-0.572738277364292	3.94720006710221	-9.17578808645922	2.49278383152746e-19	2.9872031972827e-18	32.9759768998062
PXYLP1	0.481620984781097	2.50546094629502	9.17543045560217	2.50042889831319e-19	2.99429384588604e-18	32.9729615614576
ELK1	0.34800070180795	5.37806035993015	9.17531912571251	2.50281352683336e-19	2.99507961277406e-18	32.9720229119064
SYBU	-0.815738476115265	2.62528955904644	-9.17363192679961	2.53922914441892e-19	3.0365605669076e-18	32.9577989019075
HPGDS	-0.59668921451391	1.77484011193006	-9.16791077283748	2.66665859927414e-19	3.1867489798774e-18	32.9095828861367
TBXAS1	-0.552537685758703	3.42837119156058	-9.16752127748903	2.67556049835068e-19	3.19518348142113e-18	32.906301270087
SOD3	-0.746443091164821	5.02130911064013	-9.16577373969088	2.71586368988349e-19	3.24108030429071e-18	32.891579185063
GEMIN2	0.419108271457687	3.7215912218377	9.16543769137077	2.72368250480398e-19	3.24817415301055e-18	32.8887484267759
GAN	0.443043451529522	2.34646355136763	9.16375815456216	2.76309527558944e-19	3.29291024315088e-18	32.8746018860568
NDFIP1	-0.315958611520929	6.02937058166648	-9.16164506510311	2.8134844878695e-19	3.35065699008953e-18	32.8568066928846
ST6GALNAC2	0.900483869825658	2.9024526369887	9.16011562910725	2.85052196526536e-19	3.39243438283779e-18	32.8439288473823
DIP2B	0.538225857316794	4.65037325820259	9.15369700872493	3.01129091255087e-19	3.58130740787107e-18	32.7899038928442
RIMS2	0.549206356494805	0.82609535157282	9.15134836790185	3.07233318471983e-19	3.6513984516341e-18	32.7701435883186
FIBP	0.291928791148997	5.83583242363123	9.1502966192154	3.10006401000175e-19	3.68183064875328e-18	32.7612960829884
MRPL13	0.392944996031316	4.95465816971988	9.14972771566775	3.11516701186993e-19	3.6972338343618e-18	32.7565107187614
SCML2	0.612079880181146	1.45743847171741	9.14893951057022	3.13621231321604e-19	3.71966372097246e-18	32.7498811026756
MBD4	0.317807662834167	5.52010638050101	9.14868163706094	3.14312810391346e-19	3.72531626433737e-18	32.7477122258405
RBP1	1.03948169045173	4.44952674444654	9.14810874157647	3.15854636950154e-19	3.74103154413689e-18	32.7428940028495
TTLL12	0.619226942302029	5.91107974564003	9.14770073335654	3.16957264826511e-19	3.75152697056953e-18	32.7394626867092
KRT14	2.45280662175177	4.25705130127073	9.14568966889548	3.22447994941768e-19	3.81391048215082e-18	32.7225516870436
PRC1	0.111115179904548	0.265900377248657	9.14381049290858	3.27663646960002e-19	3.872957486032e-18	32.7067525749143
CYCS	0.409991466597212	6.31120246924552	9.14162771924455	3.33826798045609e-19	3.94311571679231e-18	32.6884044199004
BRI3BP	0.446299848102128	4.1373280214231	9.13945236285562	3.40083098994902e-19	4.01427788786354e-18	32.6701222976201
NFE2	-0.727065574196268	1.87524830005316	-9.13838700307654	3.43189243084654e-19	4.04818461822389e-18	32.661170146543
REEP4	0.508947613964901	5.89784396365225	9.13493010017448	3.53462721434556e-19	4.16653199797141e-18	32.6321280853531
AJUBA	0.620762999953984	4.48413300329529	9.13260811323505	3.60533616136753e-19	4.24699286228257e-18	32.6126258726366
ANXA8	1.2570308602404	2.39812005570144	9.13154881779337	3.63805687701135e-19	4.28262564978618e-18	32.6037303136565
TSPAN11	-0.800342983325531	2.4369898155065	-9.13125137801933	3.64729724984864e-19	4.2905883737527e-18	32.6012326848062
PSMD1	0.309410992805009	4.70224945176814	9.1289951287221	3.7181510031514e-19	4.37097154563144e-18	32.5822889943744
FAIM2	-0.564510369663199	0.981347092236426	-9.12845630942706	3.73527217083733e-19	4.38812177466232e-18	32.5777656003141
WBP11	0.381485776121485	6.03497562484094	9.1274464357929	3.7675716212068e-19	4.42306782196961e-18	32.5692883079338
C9orf135	-0.838230445601525	1.19455379288125	-9.12547064815702	3.83156582713433e-19	4.49515048426429e-18	32.5527050323529
DDX1	0.333893655783843	5.27429407505051	9.12411379773173	3.87613483835148e-19	4.54436160209435e-18	32.541318408895
NDRG1	0.83762474966919	7.67347156311597	9.1239407633505	3.88185531974091e-19	4.54799114134351e-18	32.5398664156575
DDX18	0.335277074543285	5.4810960165359	9.12039240257395	4.00102273972711e-19	4.68444067797239e-18	32.5100959905637
IQCJ-SCHIP1	0.432011651331757	1.30409735001927	9.11969449082567	4.02488370840034e-19	4.70919546922086e-18	32.5042417271207
SLC14A2	-0.744925681623263	0.582367140424273	-9.11781682451154	4.08978060439849e-19	4.78189732206593e-18	32.4884932600835
KLHL31	0.367464383701032	0.889163566824757	9.11567658181852	4.16501609093697e-19	4.86658117489925e-18	32.4705458437063
B4GALT2	0.36315294041774	5.41541441295306	9.11290587695129	4.26445107013882e-19	4.97940755683056e-18	32.4473168604055
TDRD10	-0.779981934837128	1.53846937653825	-9.11082866610881	4.34053504087608e-19	5.0648344234546e-18	32.4299058983239
RPA1	0.425816099958772	5.90636361995684	9.10755157121632	4.46330770487257e-19	5.20458922678545e-18	32.4024444644743
ARHGEF15	-0.4625310095982	2.30143350824665	-9.10253970514998	4.65774713434521e-19	5.42766929010988e-18	32.3604621501177
SUB1	0.363660514947842	5.85900058811075	9.0982648431272	4.83019962595138e-19	5.62484537086596e-18	32.3246688703667
SRSF9	0.333790217406965	5.56179732781766	9.09787625782128	4.84618527649226e-19	5.63967081739811e-18	32.3214159640842
IYD	-0.708717681053505	0.955017209291313	-9.09733177698963	4.86867225433072e-19	5.66203710221763e-18	32.3168582306902
ZMYND19	0.408642055676046	4.9683478818402	9.09182282691297	5.10207769644679e-19	5.92949713776191e-18	32.2707569701767
ORM1	-1.17414012232466	2.75518437887315	-9.09067840432504	5.15193623305044e-19	5.98342835430952e-18	32.2611829168567
PURB	0.356654786128044	4.8952641548483	9.08834590843028	5.25505218810558e-19	6.09909874852602e-18	32.2416727954611
RYK	0.420294474512783	5.00089382855801	9.08755762643661	5.2903604372525e-19	6.13596825011455e-18	32.2350801830628
NOCT	0.474239210685557	3.19750885587827	9.08732082798551	5.30101273748185e-19	6.14421061639368e-18	32.2330998691038
YWHAZ	0.386497864977185	8.72668377495804	9.0872273623612	5.30522309597319e-19	6.14498033469408e-18	32.232318240546
HOXA11	0.60096746135725	0.847715206936673	9.08249949510011	5.52257218571355e-19	6.39246030955541e-18	32.1927892080642
POLR2G	0.313707777075132	6.65773966941112	9.08232010890951	5.53099011488997e-19	6.39793035452693e-18	32.1912897285084
ROS1	-1.13077716435485	3.33689099413488	-9.08033592058324	5.62495168419855e-19	6.50227903827835e-18	32.1747056781336
EIF4A2	0.481507102962754	7.60576654839505	9.07959864508753	5.66026642700718e-19	6.5387397764787e-18	32.1685442358414
NIP7	0.355300867669915	4.72758461633927	9.07864901156857	5.7060762750481e-19	6.58726780106819e-18	32.1606087331929
YES1	0.421074505661732	5.56707894482708	9.07552540103472	5.85936051859889e-19	6.75972031067121e-18	32.1345116040569
STARD5	0.33229040414003	0.995203443367693	9.07494419830938	5.88832795559707e-19	6.78861921587399e-18	32.1296566134375
GADD45G	-0.811198174155229	4.43094051814187	-9.07200587798338	6.03695808008818e-19	6.95534638376117e-18	32.1051158242216
STING1	-0.554277343736506	5.7388857865454	-9.06670728248076	6.3144189461769e-19	7.2701828238773e-18	32.0608790901606
STK35	0.430675703706207	4.92442123141451	9.0652305893117	6.39396887513031e-19	7.35688530333719e-18	32.0485544275812
WDR5	0.389730828316302	5.59687620429652	9.06481473369714	6.41654950994531e-19	7.37796747898688e-18	32.0450839526151
CORO1C	0.466725411182276	6.43048798523669	9.06442011839718	6.43804975224073e-19	7.39778024581084e-18	32.0417908610307
PPME1	0.377274517672538	4.91991014676552	9.06265669878642	6.53500210543033e-19	7.50420917713033e-18	32.0270764890736
ARRDC2	-0.436827881679873	4.50527862793267	-9.0624636845221	6.545701281407e-19	7.51151733802784e-18	32.0254660817648
JAG1	1.00874303602557	5.25096088368367	9.06122209586999	6.61494052937408e-19	7.58594900681628e-18	32.015107628293
EXOC3	0.35689586905636	4.9944228444439	9.05918642452193	6.73003417764851e-19	7.71283281946384e-18	31.9981268236924
A4GALT	0.83861346811161	4.87208023394648	9.05817029320776	6.78822361944656e-19	7.7743779826682e-18	31.9896518488444
DOK4	-0.617713433267918	4.55983661463317	-9.05704946518127	6.85298597229546e-19	7.84336465838413e-18	31.9803045930075
A2ML1	1.38990028432339	2.02349600263945	9.05556666222711	6.9396035472631e-19	7.93725744336469e-18	31.9679401185894
KRT15	1.64785140027111	5.64435117168764	9.0529011533514	7.09804041572941e-19	8.1131163801952e-18	31.9457178702061
NRAS	0.400551183251095	5.99340020280422	9.05187347535587	7.16007639949257e-19	8.17862912659244e-18	31.9371516387875
LMO7	-0.677039367003215	4.73206584552081	-9.05055703673514	7.24032760130378e-19	8.26484826583609e-18	31.9261796420505
RASSF7	-0.573442311633368	5.74702919001031	-9.04722455307652	7.44747751699941e-19	8.49571365467846e-18	31.8984107547686
SLC7A6OS	0.256826175083186	2.02637721238709	9.04282148670683	7.730190214537e-19	8.81241684457218e-18	31.8617342288872
PLCH1	-0.757587652973185	2.72738330339129	-9.04151565088987	7.81605830713644e-19	8.90444828047733e-18	31.8508598301979
ULBP3	0.595334130039276	2.9096669630825	9.04112023262367	7.84224552356843e-19	8.92841198635964e-18	31.8475672319699
GCNT3	-1.08790622271204	2.62848016034556	-9.04066502639955	7.87249977583174e-19	8.95697151120239e-18	31.8437769382025
C11orf96	-0.713775394479684	4.27123714149591	-9.0401885905144	7.90428866967541e-19	8.9872384559144e-18	31.8398100481846
ZNF670-ZNF695	0.128927075193246	0.193655511451828	9.03895468036133	7.98720946027852e-19	9.07556495263647e-18	31.8295371170798
SLC25A17	0.318264536113498	4.65493555279152	9.03678667238837	8.13499248291235e-19	9.23742789933848e-18	31.8114902271971
TRMT61B	0.37138046099032	4.08450212596108	9.03579306716566	8.20362268351473e-19	9.3092582750454e-18	31.8032205054309
TRIM25	0.394709539885989	4.09960830534912	9.03428343155128	8.30899369235733e-19	9.42265986264187e-18	31.7906573678285
CADPS2	-0.740774341194909	4.13845590255628	-9.03412328406932	8.32025006329855e-19	9.42925396316791e-18	31.7893247302939
FANCC	0.35468624246499	2.32220012968083	9.03394273567254	8.33295845389233e-19	9.43748392738865e-18	31.7878223543752
HSD17B10	0.341043130803217	7.62407119254202	9.03163917584166	8.4967959480199e-19	9.6167524616126e-18	31.7686562522262
H2BC11	0.776764476216913	2.75899770521561	9.02981157652259	8.62904480404568e-19	9.76005798723914e-18	31.7534531927586
FARSA	0.363447058164214	6.40887586377128	9.02679006799051	8.85216715527012e-19	1.00058938334325e-17	31.7283242131642
KCNK5	-1.0480549571119	4.09922250955697	-9.02523344129684	8.96933347071229e-19	1.01317216675686e-17	31.715381002374
A2M	-0.810078678051039	7.97559751361754	-9.02112850245595	9.28571704842116e-19	1.0482273942348e-17	31.681257893212
UBE2O	0.388932264378241	4.87607561810002	9.02050450779684	9.33476766407198e-19	1.05307847710312e-17	31.6760719692214
HSF2BP	0.387496933998484	1.39129241236455	9.01879659422793	9.47033695587794e-19	1.06767728543561e-17	31.6618793189746
CAMK2N2	0.717005266392582	1.97367915984676	9.01851110800525	9.49318723602442e-19	1.06955753202751e-17	31.6595071696943
SECISBP2L	-0.4807900827711	4.31001456431333	-9.0143661411032	9.83115940175953e-19	1.10691572523515e-17	31.6250731807823
LRRC36	-0.554902738497795	1.05695370241116	-9.0114337299244	1.0077423699114e-18	1.13390647959901e-17	31.6007205233553
C5	-0.829648959897265	2.79144872547458	-9.00844232604692	1.03349285556005e-18	1.16212616490231e-17	31.5758848860583
MUC5AC	-1.20721769265243	1.19808619952214	-9.00818757249332	1.03571565356304e-18	1.16387035310897e-17	31.5737701603261
SARAF	-0.328595825658893	7.73732458442367	-9.00724917250651	1.04394432905109e-18	1.17235692377169e-17	31.5659808795172
RRP36	0.294641365873954	6.02832963331755	9.00591593010282	1.0557466251431e-18	1.18484310365801e-17	31.5549153560141
DRAP1	0.351537333361622	7.05230938400429	9.00581132569537	1.05667818149078e-18	1.185121005105e-17	31.5540472287786
ENO1	0.407862918807604	10.2418759276479	9.00518365183135	1.06228504215621e-18	1.19063875876344e-17	31.5488382517347
C1orf52	0.303923615449237	4.10900726079608	9.00272060842251	1.08457254293455e-18	1.2148334210711e-17	31.5284007810669
ERBB3	-0.702086316227772	5.64377847504144	-9.00253431147881	1.08627699263118e-18	1.21595657159646e-17	31.5268551475561
FAM131A	0.484428847587639	3.38974557257837	9.00213606694817	1.08992946273206e-18	1.21925743900718e-17	31.5235511582266
HSPB1	0.691566842507505	10.1746025384219	9.00171727546192	1.09378348131168e-18	1.22277936543025e-17	31.520076837431
ERBB4	-0.350456234152339	0.52723029355771	-8.99826215789742	1.12609858941929e-18	1.25809389796631e-17	31.4914182028929
CSRP2	0.710587271758499	3.40076016894177	8.99733942201391	1.13488738308801e-18	1.2670959132828e-17	31.4837661085963
ENOX2	0.352980592732425	3.90860914577779	8.99654608840637	1.14249787377101e-18	1.27477161343876e-17	31.4771876588416
S100A2	1.77558893616099	6.98366979459554	8.99307056688044	1.17643807361518e-18	1.31179658556009e-17	31.4483738862362
FOXK2	0.369248244115618	4.76433568428659	8.9922520051369	1.1845757262946e-18	1.32002110515967e-17	31.441588985875
ERAL1	0.328639893784562	6.22976079750682	8.99119871919804	1.1951288245877e-18	1.33092495324265e-17	31.4328592742163
PCDH1	-0.67897889193237	4.58258538205474	-8.99047316809117	1.20245231183336e-18	1.33822053047196e-17	31.4268463586166
CRYBG2	0.788162101833563	2.38563409904162	8.98988470858547	1.20842462311345e-18	1.34400397107252e-17	31.4219698757126
SDR16C5	-1.01052431583984	4.53172158343552	-8.98751384095211	1.23278536895296e-18	1.37021840110436e-17	31.4023255707073
SMS	0.492708392091973	7.22650508283707	8.98654094439271	1.24292189721601e-18	1.38059939967686e-17	31.394265713324
DNM1L	0.393836371918538	5.08310926932417	8.98188756299216	1.29255669991444e-18	1.43481245971284e-17	31.3557255322143
DIPK2A	0.773230344696154	4.46968330592195	8.97957777446647	1.3179168448154e-18	1.46202708623311e-17	31.3366017317009
PSMC1	0.347451865455012	3.37309544377752	8.97781675884841	1.33758183619349e-18	1.48289302991432e-17	31.3220242840827
TNFSF15	-0.694582959363309	2.43574800371338	-8.97286729847572	1.3944192207817e-18	1.54491664051824e-17	31.2810663449532
PADI3	1.42730410430982	1.91668359988594	8.97226048786759	1.40154990718582e-18	1.55182471512561e-17	31.2760461675269
DNAAF4	-0.231988775593798	0.623803534982937	-8.97214280012504	1.40293703616956e-18	1.55236864385352e-17	31.2750725638142
URB2	0.393678497136229	3.62116569782662	8.97140180356301	1.41170204836543e-18	1.56107039528246e-17	31.2689427186379
MALL	-0.861569130744086	3.97268246093075	-8.96830668204359	1.4489025848416e-18	1.60101148246197e-17	31.2433431861087
LRRC8B	0.379262787358044	3.81141776544532	8.968243718024	1.44966933055335e-18	1.60101148246197e-17	31.2428224931106
MAMDC2	-0.775424174715508	2.10590468255077	-8.966586315357	1.46999732978342e-18	1.62242762614567e-17	31.2291174031907
RPAP3	0.317269981905307	4.41462907581032	8.96550511965531	1.48340984059814e-18	1.63618877898693e-17	31.2201781395133
STK33	-0.54073438807464	1.63919016505568	-8.96429320216709	1.498587893319e-18	1.65187856332262e-17	31.2101591657455
CYB5R2	0.735311406635126	2.79403993645666	8.96302700834771	1.51460977264666e-18	1.66847794916855e-17	31.1996927181029
FAM181B	0.612120457034096	0.858261018443476	8.96281961383661	1.51725015277894e-18	1.67032469169971e-17	31.197978500301
TLR3	-0.590335045947225	2.47299953906147	-8.96174927803283	1.53094934804492e-18	1.68433589224903e-17	31.1891321841381
CCDC59	0.344069112996912	4.58908734690491	8.95923728201378	1.56358260876289e-18	1.71914717288346e-17	31.1683740893589
GNB1L	0.41621903481097	2.1029493822725	8.95801740976469	1.57967714892833e-18	1.73574163834053e-17	31.1582953565363
C5orf49	-0.828282955507716	1.82225834649459	-8.95774461078407	1.58329871329613e-18	1.73805359745219e-17	31.1560416179797
UBE2L3	0.328335254806925	6.45527002274461	8.95768319808162	1.58411513412802e-18	1.73805359745219e-17	31.1555342627914
NDRG4	0.920364799282889	2.63142091838451	8.95763243222224	1.58479033008683e-18	1.73805359745219e-17	31.155114867717
KLHDC1	-0.359308401057532	1.66678533451608	-8.95623100448699	1.60354239048808e-18	1.75750680217441e-17	31.1435379663791
SOGA1	0.582683998031208	4.0129671822815	8.95427067634207	1.63014159819051e-18	1.78553056975001e-17	31.1273466919767
KHDC1	0.42807691101759	1.80835035162113	8.95392072082804	1.63493574955941e-18	1.78965045283421e-17	31.124456561704
PCMT1	0.306875879140061	5.70748483533493	8.95204004488616	1.66093953980981e-18	1.81696719354952e-17	31.1089265242524
NRDC	0.290089295376909	5.99857234630793	8.95185477475808	1.66352326434329e-18	1.81864549681644e-17	31.1073967713532
MTF2	0.315241659843718	3.91841183400875	8.94998854968899	1.68977180172168e-18	1.84617690922025e-17	31.091989080977
SPRY4	-0.597672962436936	4.29565683885347	-8.94929500984871	1.69963051082794e-18	1.85577803980003e-17	31.0862638623607
SOWAHC	0.636438798096904	4.70100536791325	8.94892916800851	1.70485386921109e-18	1.86030905829281e-17	31.0832439652068
PTHLH	1.57471322769089	3.65509911544502	8.94355771637745	1.78339845165091e-18	1.94479096099478e-17	31.0389166000908
C19orf47	0.389781308464764	3.76537877139363	8.94342420915414	1.78539557809455e-18	1.94574431303285e-17	31.0378151337336
TESK2	0.460631471659339	2.71105932952358	8.94270307000244	1.79622135447951e-18	1.95631198179892e-17	31.0318658061921
HENMT1	0.638351169831261	3.66810688540652	8.94199800423192	1.80686859193973e-18	1.96667204529721e-17	31.0260494773873
C1orf131	0.324144491149876	3.4143050951692	8.94055410203109	1.82886820989311e-18	1.98936775524343e-17	31.0141394526983
SMARCD1	0.361215666795837	5.61180954482893	8.93630149728009	1.89521252510241e-18	2.06024106869351e-17	30.9790713654339
E2F6	0.343244514368929	3.73584909041356	8.93534850763974	1.91040335708594e-18	2.07545262517776e-17	30.9712147132609
GAREM2	0.622058145189343	2.7482214174387	8.9347487803085	1.92002478898243e-18	2.08459834232378e-17	30.9662707976182
MRPL30	0.307426689464052	4.66413997398879	8.93406104333942	1.93111715581179e-18	2.09532862090837e-17	30.9606017131037
PREB	0.284913437145899	6.2566599333798	8.93236130757721	1.95880443976503e-18	2.12404025858877e-17	30.9465922159424
QSER1	0.438074647799184	3.93849464063119	8.92959828144462	2.0046518909336e-18	2.17239574522185e-17	30.9238237528377
STARD7	0.354915595797591	7.20158300417398	8.92880268785747	2.01804900262444e-18	2.18554706984227e-17	30.9172688495665
B3GALNT2	0.344266575729706	3.15378978906037	8.92863476947295	2.02088789930928e-18	2.18725456085142e-17	30.9158854319554
GDF10	-0.656712196078379	1.27139503557594	-8.92732677759024	2.04313695849892e-18	2.20995488245127e-17	30.9051101281857
ADIPOR2	0.425515739871171	5.83788914448551	8.92627801246858	2.06115138219841e-18	2.22768895233587e-17	30.8964713191574
PRCC	0.296058336368916	5.96308827598178	8.9262228299939	2.06210357776243e-18	2.22768895233587e-17	30.8960167981799
MRPL21	0.398888865105107	5.2888376563722	8.92170132940461	2.14162010912235e-18	2.31214911220387e-17	30.8587827307654
AATK	-0.531838736629578	1.79123721357097	-8.92033702379589	2.16620331709564e-18	2.33723356654005e-17	30.8475509788297
P2RY1	0.955008249581725	3.0680823794957	8.91599220009574	2.24636640027455e-18	2.42221760945597e-17	30.8117916337291
ANKRD27	0.384562540130025	4.31060583623143	8.91392237277825	2.28558002168717e-18	2.46296832187782e-17	30.7947614874636
OSR2	0.652578202347555	2.6143922396105	8.91174307387631	2.32759926071716e-18	2.50668986884443e-17	30.7768342719915
ZNF436	0.436431822937296	4.11729735662298	8.91077615398805	2.34648631672303e-18	2.52546055255756e-17	30.768881451337
CTSO	-0.529901200775763	5.28652797503987	-8.90770507842649	2.40748508773591e-18	2.58950351336361e-17	30.7436270364936
CEBPZ	0.388412050435056	5.11641095977168	8.90678719754707	2.42601884488109e-18	2.60781976080022e-17	30.7360804554671
MRPS12	0.462942999704437	6.20187153989083	8.90566504688544	2.44886896847812e-18	2.63075024710408e-17	30.7268553214566
RCAN2	-0.691989369027327	3.3680576398609	-8.90289375317419	2.50621606778726e-18	2.68973458635235e-17	30.7040769261377
C1QL1	0.751867396757754	1.40325879699	8.90286204572216	2.50687982280647e-18	2.68973458635235e-17	30.7038163446096
TMEM65	0.432936716133216	3.76758139725719	8.90195921576098	2.5258525295269e-18	2.70841414799766e-17	30.6963969442135
CFAP20DC	0.43104133054836	1.41124108874616	8.90090355496324	2.54821706685701e-18	2.73070533917738e-17	30.6877224032269
MAP3K7	0.318632479032355	4.55745461892138	8.90034262689399	2.56018007028468e-18	2.74182943497484e-17	30.6831135205524
SAP130	0.337390764225848	4.87814865158281	8.90014437119087	2.56442157084655e-18	2.74467553919882e-17	30.6814846057325
RHOU	-0.780963677633568	4.59926161888346	-8.89944047535393	2.57953698921664e-18	2.75914919439172e-17	30.6757014842974
GANAB	0.349426314218089	8.41814401720146	8.89583905942957	2.65826293178301e-18	2.8416027194285e-17	30.6461187984577
ZNF518B	0.492791262512716	3.03155954918691	8.89504411661329	2.67595768941706e-18	2.85875430593211e-17	30.6395903693301
TMEM39A	0.332905750852748	4.78367458707451	8.89461956854933	2.68545543052279e-18	2.86713319162655e-17	30.6361039928865
MYOCD	-0.306998092338667	0.465569339720308	-8.89379655567571	2.70396243575792e-18	2.88511459894171e-17	30.6293458391892
ERVMER34-1	0.765756079885774	2.35492375689575	8.89127404150397	2.7614751816013e-18	2.94466719672537e-17	30.6086355875902
ZMYND15	-0.444708934016016	2.30812353982117	-8.89066447531948	2.77555363058888e-18	2.95785936721058e-17	30.603631701881
CGNL1	-0.658889362796222	3.07143063576875	-8.89052485514817	2.77878825333736e-18	2.95948634627104e-17	30.6024856109587
TUBB6	0.67856013983226	5.70007184701534	8.88985918268439	2.79426141189615e-18	2.97413769934499e-17	30.597021560268
SRSF2	0.27638492310771	6.99466210863135	8.88886433314656	2.81754503257227e-18	2.99707920960173e-17	30.5888561703409
POLA1	0.368271778081699	2.49683527109457	8.88517247587533	2.90563900506764e-18	3.08889034845472e-17	30.5585614641186
PLEKHA6	-0.890560342843461	3.02639409630796	-8.88034354077935	3.02498788494564e-18	3.21379460884967e-17	30.518952313545
DUS4L	0.288627490545438	1.96104833378699	8.87952732741478	3.04563434811775e-18	3.23374705785444e-17	30.5122591708179
PFDN2	0.383109703108642	8.16985208738693	8.87826611719727	3.07781150115727e-18	3.26488188161896e-17	30.5019179809981
HSPA14	0.357331636456021	4.37168628320769	8.87823045040063	3.07872633573717e-18	3.26488188161896e-17	30.5016255522489
OSER1	0.357378199331675	5.91518130139271	8.8778318783197	3.08896780822119e-18	3.27373909363039e-17	30.4983577650216
NIPSNAP1	0.457573949041408	6.27504713356408	8.87745563339997	3.09866648061649e-18	3.28201056088768e-17	30.4952731471712
SCARA5	-0.698067859490048	1.20816418884397	-8.87695893876029	3.1115161768776e-18	3.29360734959897e-17	30.4912012015201
ACD	0.369140242102191	4.32168068879235	8.87618588937243	3.13162017357813e-18	3.31286412501599e-17	30.4848640625479
VBP1	0.353936542646006	6.45334317850488	8.87354587529999	3.20124976052534e-18	3.38445734291538e-17	30.4632258708735
FANCL	0.387856223504143	4.35858140791021	8.87292716119202	3.21778830573058e-18	3.39800290159646e-17	30.4581555355899
AHCY	0.463727360688548	7.1839965812725	8.87291985716453	3.21798404981521e-18	3.39800290159646e-17	30.4580956812037
TPK1	-0.313858006682706	1.3474188271339	-8.87143693521075	3.25797040762641e-18	3.43813101238431e-17	30.4459444371099
SF3B3	0.361953059255992	5.66794855119972	8.86984987765231	3.3013090573407e-18	3.48174579096772e-17	30.4329418137539
CBFA2T2	0.418594713608906	3.95163796644401	8.86908881047972	3.32229366998737e-18	3.5017460288042e-17	30.426707161686
EXT1	0.465449697812126	5.05902360320854	8.86833475644117	3.34321497040896e-18	3.52165525879917e-17	30.4205304115395
SEMA3F	0.658253443387405	5.21222316723243	8.86605916081189	3.40714453263778e-18	3.58681655294942e-17	30.4018928401864
PPP3R1	0.292097353995957	5.45254923005068	8.86547056430526	3.42387610939017e-18	3.60224196864074e-17	30.3970727849039
TAF6	0.350603708902169	4.6511560191305	8.86433182287145	3.45647718509852e-18	3.63428306395726e-17	30.3877483324738
NDE1	0.477992605815146	3.88165873091089	8.86426063540877	3.45852537653827e-18	3.63428306395726e-17	30.3871654561401
ALKBH2	0.408047117847398	4.313000555257	8.8641824608325	3.46077598230744e-18	3.6344440134196e-17	30.3865253745737
FOXD3	0.344039118586518	0.495110738483435	8.86275846659475	3.50202639646089e-18	3.67553685026495e-17	30.3748667694309
RAD1	0.357884176725642	4.51096843553629	8.86247956190729	3.51016248491643e-18	3.68184597691476e-17	30.3725834927039
LRMDA	-0.398442117438616	2.04394781279858	-8.86031520474763	3.57393868750084e-18	3.74521807749069e-17	30.3548668860357
COL4A6	1.06128524433923	1.88032857005843	8.86028279665777	3.57490229695845e-18	3.74521807749069e-17	30.3546016337856
RCN2	0.461039210892567	4.91979960007851	8.85967432395141	3.59304214910132e-18	3.76194769544578e-17	30.349621588048
CLDN1	1.25622825585976	6.95776869988508	8.85781319611537	3.6490930778648e-18	3.81832638002665e-17	30.334390997597
HLA-DMA	-0.722340908618767	6.57431022532513	-8.8557549035089	3.71208906711197e-18	3.88189978001908e-17	30.3175500862736
ZNF77	0.370271901027678	2.80163036724945	8.85467978095214	3.7454204929302e-18	3.91439362493936e-17	30.3087547828199
WTAP	0.297593596365502	5.35897469484104	8.8540874266604	3.7639111763892e-18	3.93134736976926e-17	30.3039092731277
GPSM3	-0.564417044508138	5.63214735900276	-8.85238755983171	3.81747612096449e-18	3.98489314602847e-17	30.2900057518455
TNPO2	0.405956654763283	5.30862392579842	8.85161023672573	3.84222100819335e-18	4.00830858699424e-17	30.2836486439848
BTBD9	-0.601435599478221	3.5573183223037	-8.85117401308936	3.85617691790526e-18	4.02044727036476e-17	30.280081326473
DDX27	0.345464656830631	5.12252362840528	8.85094701707767	3.86345891444619e-18	4.02561732228043e-17	30.2782250746227
RLF	0.356287939465535	4.06018000314895	8.84912428374507	3.92242694614334e-18	4.08460421410888e-17	30.2633212117095
S1PR1	-0.542350182220374	3.43045394029579	-8.84576056189129	4.03359390432589e-18	4.19784475520474e-17	30.2358241015388
ANAPC1	0.349340074400999	2.6893093954886	8.84213445885003	4.15692255933393e-18	4.32359868596268e-17	30.2061921325873
SNRPC	0.324968517798417	7.69512251391164	8.83961926045324	4.24465033158581e-18	4.41219561761961e-17	30.1856444076437
ARHGDIB	-0.577030352740277	7.89635123605329	-8.83830348074058	4.2912702002211e-18	4.45798141663257e-17	30.1748972341334
EFNA3	0.582312057476916	3.11707062074185	8.83757833129788	4.3171792372339e-18	4.48220981562547e-17	30.1689748613762
DPP4	-1.07330757149497	3.00205775218398	-8.83697692433169	4.33878432368242e-18	4.50194339884844e-17	30.1640634216572
FAM136A	0.330995907402307	5.62461580593055	8.83652394370875	4.35512785350777e-18	4.51619721397862e-17	30.1603643065587
E2F4	0.314245786645503	6.14129117817304	8.83503340820076	4.40933717772725e-18	4.56967671146278e-17	30.1481934897756
CASP8AP2	0.377841094740416	3.10168654014387	8.83463743587148	4.42385010881058e-18	4.58197696864733e-17	30.1449605128345
GOLIM4	0.563893883067327	5.92933556260709	8.8332380117413	4.47552032994274e-18	4.63272498669342e-17	30.1335356917981
MRPL4	0.380269057028377	4.59671789315269	8.82811674146699	4.66974845817301e-18	4.83088962884907e-17	30.091739116261
PYROXD2	-0.598075768810062	2.79971252355056	-8.8267634490568	4.72245022992639e-18	4.88249508258738e-17	30.0806978593428
ADNP	0.335483281301099	5.63894187603745	8.82467427165454	4.80496658878382e-18	4.96484562018163e-17	30.0636554976155
PTPRM	-0.580343773383809	3.49417576453845	-8.82187181675055	4.91789771329703e-18	5.07850605339755e-17	30.0408000270031
LGALS4	-1.23412004117172	1.72122308498314	-8.82021084520317	4.98606457002878e-18	5.14583245202255e-17	30.0272568740868
ADAMTS20	0.39141050346211	0.515643835298458	8.81728497270243	5.10842286744747e-18	5.26897330042439e-17	30.0034053349746
COLEC12	-0.742535011803193	3.39757396882523	-8.81197574224641	5.33807940490244e-18	5.50257227413144e-17	29.9601420878625
RAD21	0.370855302512823	6.96036795047585	8.81110043665923	5.37690955528519e-18	5.53930373210356e-17	29.9530116386759
ACP7	0.907332635601349	1.25137722057274	8.80984145285132	5.43325049939364e-18	5.59402047852008e-17	29.9427567172832
SLC51A	0.489087953870138	1.84163040992627	8.80949308134765	5.44894334139176e-18	5.60684621256749e-17	29.9399193149499
FYB2	-0.505319532883001	0.83010040351989	-8.8071437295837	5.55594922552086e-18	5.71322757348136e-17	29.9207869149447
PRG4	-0.742546767652504	1.25315505895591	-8.80707908109334	5.55892295065188e-18	5.71322757348136e-17	29.9202604991963
NUP107	0.392903153340044	4.35179226811324	8.80461772413567	5.67331930720343e-18	5.82734303231897e-17	29.9002207724936
TNS1	-0.634726551379999	4.93580742198636	-8.80393762912819	5.70533633952903e-18	5.85675758835065e-17	29.8946844613512
LTB4R	0.760700578584449	3.60661489833005	8.80306242222741	5.74680167330788e-18	5.89583063321959e-17	29.8875603809746
TTC27	0.316238604936846	4.49046429622592	8.80242170417363	5.77734620045358e-18	5.92366005689111e-17	29.8823453962475
ACYP1	0.416491492776279	3.47936391304762	8.80128503978038	5.83192906383848e-18	5.97608910811314e-17	29.8730945638328
UNC13B	-0.613527231584022	3.75000879419384	-8.80105848945262	5.84286883153988e-18	5.98376070407346e-17	29.8712508883892
C10orf99	1.45459465929613	1.98613936396335	8.79919385404519	5.93368322648139e-18	6.0731756023904e-17	29.8560779551842
FIP1L1	0.318672494743364	3.28557044863864	8.79911922187173	5.93734697687482e-18	6.07333815910785e-17	29.8554707146499
GMPPB	-0.267224683135585	3.60573241684221	-8.79867004192732	5.95944484377548e-18	6.09234573763667e-17	29.8518160800796
IL12B	-0.282434038821048	0.579042575998623	-8.79694874329436	6.04488120096513e-18	6.17604371758984e-17	29.8378126644976
FAM83C	1.20474449934677	1.5335301050115	8.79043593207454	6.37924267029541e-18	6.51381950447135e-17	29.7848497051277
RAPGEFL1	0.979566519297316	4.0250610325814	8.78806609379571	6.50539088569698e-18	6.63871691798334e-17	29.7655862295401
GK5	0.396944295633217	3.10460949441571	8.78598467926745	6.61821808321747e-18	6.74988127992892e-17	29.7486709043472
GTF3C5	0.404915646799756	5.76455113068195	8.7804733483262	6.92639819591442e-18	7.06003693757677e-17	29.7038977637023
NUP153	0.409446458402666	5.30423397737706	8.78020023865603	6.94203332656723e-18	7.07181384378348e-17	29.7016796915837
GPC2	0.574661331887215	1.49944559551945	8.77730694610331	7.10982778370127e-18	7.2384897670961e-17	29.6781853184657
USHBP1	-0.275361865345331	1.00081949613726	-8.7755221980845	7.21532573304013e-18	7.34158334128711e-17	29.6636959552113
FAM91A1	0.332766368971819	5.20641956053486	8.77464285363142	7.26787205943648e-18	7.39070933368048e-17	29.6565579812912
ATR	0.341853684846666	2.45334006119716	8.77348083434452	7.33789058268932e-18	7.45753478104637e-17	29.6471263678695
CD1E	-0.70710310319087	1.70625193341057	-8.77196642851286	7.43014408254423e-18	7.54686615840131e-17	29.6348361895673
WDR77	0.339846171739	4.82151116052512	8.7696979014899	7.57048564148784e-18	7.68490774432931e-17	29.6164293323917
TEX30	0.394911672694025	2.77519966396915	8.76582668286584	7.81605299224847e-18	7.92954134951297e-17	29.5850276346072
JOSD1	0.368192332241748	6.23345365292175	8.76515707312256	7.85932068503757e-18	7.96877172793042e-17	29.5795972470504
GEM	-0.729957105504354	5.02672611266407	-8.76089150799708	8.14055726800592e-18	8.24909803157934e-17	29.5450127982068
TFF1	-1.58416378711491	2.35439062190012	-8.75724463491394	8.38887388159422e-18	8.49575725425276e-17	29.5154560355793
BRD9	0.397799690604018	4.30658995652392	8.75659537539642	8.43386067253202e-18	8.53632813864689e-17	29.5101950968437
TMEM267	0.383475204422769	4.33077509120066	8.7561474471208	8.4650362712473e-18	8.56288082359447e-17	29.5065657366026
ARHGEF4	0.890823848693159	2.60401608131314	8.75293813816433	8.69175911875327e-18	8.78709463300797e-17	29.4805668123963
TFF3	-1.4992521731504	4.95025540526669	-8.75220630566657	8.74429426645212e-18	8.83505137312433e-17	29.4746393100579
USP14	0.344207232144126	5.60715283826529	8.74946570974143	8.94383337576181e-18	9.0313953808392e-17	29.4524455345298
MYO5C	-0.657839979659589	3.53715605838753	-8.74936361158164	8.95135332494821e-18	9.03372454366351e-17	29.4516188427558
KREMEN1	0.706612236718055	4.95900563771756	8.74902805781492	8.97611228905039e-18	9.05343851831578e-17	29.4489019123904
GANC	-0.346325102920207	2.63958892894671	-8.74781742264086	9.06600343150915e-18	9.1387846108895e-17	29.4391003169228
SCNM1	0.304125895872791	4.98908035152317	8.74579935185672	9.2178295862511e-18	9.2864273878232e-17	29.4227641123807
EPS15L1	0.328974723105461	4.0262855941895	8.74500474554129	9.27829764014384e-18	9.34191409113379e-17	29.4163326919283
STEAP4	-1.07857869233414	3.54357453570843	-8.74262191956879	9.46198680565422e-18	9.5213302769092e-17	29.3970494719019
SLC49A3	-0.613936528541029	3.41261944611957	-8.73907027809314	9.74246965725877e-18	9.7978824272188e-17	29.3683158784713
RGL3	-0.938377272181998	2.98089711686978	-8.73812464993095	9.81852364840722e-18	9.86864140252902e-17	29.3606672178662
MTHFD1L	0.399955302141262	4.69272274428732	8.73710129754639	9.90148999242014e-18	9.94626194716848e-17	29.3523906890467
PARD3	0.470525902683863	5.27255869140467	8.7366039335442	9.94206267816968e-18	9.98123187064451e-17	29.3483684770403
TENT5A	-0.652560192234765	4.15296952027313	-8.73653292428338	9.94786867868107e-18	9.98127784969228e-17	29.3477942369834
FAM162B	-0.537282613815074	2.43574670728644	-8.73617795713134	9.97694249549762e-18	1.00046562246518e-16	29.3449237368142
ALG5	-0.3251430870646	5.48879222444547	-8.73458590865262	1.01083767145548e-17	1.01305929271142e-16	29.3320506058999
STC2	0.864077632631366	3.67577729371993	8.73445231210493	1.01194835154367e-17	1.01358618702594e-16	29.3309704502648
GPA33	-0.508337084465701	0.82635877270247	-8.73297326951382	1.02432553820838e-17	1.02539069474724e-16	29.31901303291
MAPK12	0.586566535528479	2.57936375996882	8.73286138184834	1.02526792097994e-17	1.02574148583952e-16	29.3181085403753
RHCG	1.65378547608621	2.75560428581323	8.73256403524647	1.02777651311397e-17	1.02765790070622e-16	29.3157048583014
WDR4	0.405669971212212	4.05148859917019	8.73061018348927	1.04441193371687e-17	1.04368915729215e-16	29.299912113067
PPIL1	0.392302511772685	6.3398768352008	8.72879333217496	1.06011956861523e-17	1.05877532478182e-16	29.2852294460951
TOR4A	-0.681644091465706	4.24820199030417	-8.72788853186414	1.06802890859146e-17	1.06606019170926e-16	29.277918388353
C12orf54	0.900510508756411	1.4353875289211	8.72551038117142	1.08909677034466e-17	1.08646337573588e-16	29.2587053186262
MED27	0.347322955236696	4.09857850953979	8.72195153762192	1.12139382104696e-17	1.11803867267558e-16	29.2299618286411
KRT17	2.04090242547937	7.68894751634168	8.72152138968793	1.12536104255894e-17	1.12134882952624e-16	29.2264883612438
PRPF40A	0.296927962773534	5.39379520871097	8.71684810503626	1.16936659627922e-17	1.16452783794979e-16	29.1887608153773
CIB2	0.658916360365148	3.22519520675265	8.7167113327202	1.17067979370874e-17	1.16516596584635e-16	29.1876569103968
GYS1	0.404895463136602	5.77235396635919	8.71509341881172	1.1863249684926e-17	1.18005964718942e-16	29.174599670655
GNA13	0.401440116584551	5.70881788516966	8.71332664406925	1.20364571944413e-17	1.1966020095541e-16	29.1603434384423
CD151	-0.475843894013038	7.34371753885183	-8.71266688496293	1.2101776254198e-17	1.20240584250426e-16	29.1550204311299
CNTN3	-0.474725106030092	1.05207129814432	-8.71212885535273	1.21553027946467e-17	1.20703201619277e-16	29.1506798066046
RECQL	0.485752361580274	4.42194911092806	8.71195038159247	1.21731101067873e-17	1.20810797211002e-16	29.1492399969366
TXNIP	-0.664764835306711	8.56198112191722	-8.71080771343261	1.2287732952568e-17	1.21878555582198e-16	29.1400222969891
ATG4D	0.452920464813762	4.73941123486622	8.7101533334918	1.23538545070555e-17	1.2246429685255e-16	29.1347439983247
HES2	0.971917800014065	2.47795057029073	8.70992731467659	1.23767740918825e-17	1.22621350179611e-16	29.1329209854613
HNRNPA3	0.332689838677418	7.16327528493673	8.70766354577463	1.26086640311801e-17	1.24847388761308e-16	29.1146642159742
SMYD5	0.312845206001162	5.310643123534	8.70607623894412	1.27738160873329e-17	1.26410442696348e-16	29.101865385914
UCN2	0.745457751517083	1.36417023739278	8.70504538615785	1.28822148213469e-17	1.27410398644007e-16	29.0935544493799
LRP4	0.826140871240339	2.85944520043893	8.70493877101357	1.28934776170661e-17	1.27449047432129e-16	29.0926949454788
TBX4	-0.649440218577602	2.42243865541191	-8.70316795960465	1.30819751711956e-17	1.29238577974046e-16	29.0784204408146
GPIHBP1	-0.676374755022874	1.71296047779543	-8.70198198983748	1.32097382654338e-17	1.30426407215634e-16	29.0688617370336
SEH1L	0.347879221066898	3.8101030391935	8.70089163718046	1.33282882880146e-17	1.31521970076718e-16	29.0600746770605
TRIT1	0.384386620117222	3.78792813460548	8.69887005623068	1.35508759354321e-17	1.33642332503795e-16	29.0437854289177
FGF11	0.235272309679374	0.439156112068962	8.69799300099312	1.36485836928686e-17	1.34529384658719e-16	29.0367194114603
CCL26	0.80590047633955	2.13632722276903	8.69565239299146	1.39127591011599e-17	1.37055309667367e-16	29.0178652402811
ZNF146	0.415863326275081	6.40435427528903	8.69490239973335	1.39984721991235e-17	1.3782132174228e-16	29.0118247828173
ST6GALNAC6	-0.117853278072135	0.244783362959155	-8.69454189254812	1.40398583283648e-17	1.38150292512155e-16	29.0089214115584
UNC119	0.374784808781448	4.53197271739293	8.69102752728395	1.44496950052603e-17	1.42102335443331e-16	28.9806236290279
ZYG11A	0.565516820866453	1.38750101203363	8.69078680194955	1.44781965472273e-17	1.42301866007008e-16	28.9786856605286
RGS3	-0.411192989124426	3.60783652224089	-8.69023895791756	1.45432677740766e-17	1.42860399086848e-16	28.9742753931261
BDH2	-0.388201829251038	3.04142200228094	-8.68739690528569	1.48855051395201e-17	1.46139395500059e-16	28.9514000654471
CD34	-0.470400006832614	3.70579878086118	-8.68729566349705	1.48978422825077e-17	1.4617769596336e-16	28.9505853014847
ABCC3	-1.03419196246477	4.89296774156551	-8.68594477612969	1.5063429173838e-17	1.47718789317637e-16	28.9397145403319
PA2G4	0.323318004886769	6.4148803217619	8.68563026547455	1.51022410225881e-17	1.48015629207809e-16	28.9371838418591
GALNT10	-0.60983128172071	4.51278708540845	-8.68367724497563	1.5345473264427e-17	1.50314505780662e-16	28.921470696578
VEGFD	-0.759254003441535	1.80130298358643	-8.68348017771194	1.53702303116754e-17	1.50471949627521e-16	28.9198853485696
KRT74	0.526304761692001	0.643647602274584	8.68215801931369	1.55373534437319e-17	1.52022168533589e-16	28.9092497738226
SPINK14	-0.396995082079579	0.48783900486921	-8.68206121602315	1.554965986321e-17	1.52056719023534e-16	28.9084711331253
KRT31	1.15620913041809	1.38233611612275	8.68050868318821	1.57483516287491e-17	1.53912824040026e-16	28.8959842996454
LY6K	0.820827199820807	1.88177090891822	8.67997549551292	1.58171656461063e-17	1.54498222274932e-16	28.8916963785078
SP9	0.408969088629286	0.430322663318977	8.67913389010713	1.5926389684727e-17	1.55477453778563e-16	28.8849286076776
MB21D2	0.601316517547772	3.32226975850808	8.67716551380392	1.61847654773301e-17	1.57910819927464e-16	28.8691021096187
ADGRF4	0.895966848872388	2.55560286918954	8.67691218722728	1.62183174168733e-17	1.58149130106685e-16	28.8670654911858
NR2C2AP	0.392966937476364	4.82934336471231	8.67625480978767	1.63057049870553e-17	1.58911842528512e-16	28.8617807451542
IGSF3	0.67580198986067	5.26071735110514	8.6758612444551	1.63582455670128e-17	1.59334277226081e-16	28.8586169849877
PLIN5	-0.481996371676844	1.19516726064636	-8.67536054497028	1.64253303247068e-17	1.59897822396921e-16	28.8545921820378
SYT14	0.491445892697543	0.660030063012407	8.67369022089154	1.66510961376728e-17	1.62004600715101e-16	28.8411669590886
KLRG2	0.901521150037295	2.6444926670154	8.67244305946914	1.68216631363653e-17	1.63572266457316e-16	28.8311443533357
TMEM44	0.524852549951657	3.76724650509503	8.67127010149285	1.69836568421306e-17	1.65054854604846e-16	28.8217192018625
OGN	-0.678220168648695	1.50073211934344	-8.67070665748631	1.70620195794174e-17	1.6572347268618e-16	28.8171921104137
VWA5A	-0.555964546061199	4.04542085190854	-8.66939116255627	1.72463697947616e-17	1.67420221738727e-16	28.8066235161231
POLR1F	0.339989400836456	4.58097678263254	8.66870465572377	1.73433553961137e-17	1.68267448098465e-16	28.8011087157042
MEF2C	-0.523208387971413	2.66334806942895	-8.66809940957732	1.74293078923928e-17	1.69006741555334e-16	28.7962470045998
NXT1	0.40791198251349	6.07925314073829	8.6679027223457	1.74573304520947e-17	1.69183793106207e-16	28.7946671540326
TFPI	-0.837245797837678	4.36787620982227	-8.66384899752166	1.80448925610022e-17	1.74780267354413e-16	28.7621132904242
CFAP20	0.289295515367054	5.27703004294145	8.66246167204156	1.82504314856189e-17	1.76672333398214e-16	28.7509752348478
PRMT8	-0.380220925710749	0.448144448392519	-8.65964635967769	1.86746707133785e-17	1.80678221173324e-16	28.7283773910625
CCDC170	-0.610498107297447	1.57950342465738	-8.65830358993091	1.88804305690736e-17	1.82567020592024e-16	28.7176015223254
MED11	-0.284717330233466	4.09634620498626	-8.65692456061903	1.90940784250396e-17	1.8452994475688e-16	28.7065361627694
ZP3	0.574465151389369	3.08556093848231	8.65432243344656	1.9503743552794e-17	1.88383984550063e-16	28.6856607701887
TARDBP	0.248738463059964	5.6137194622079	8.65319153359304	1.96844827621721e-17	1.90023797940344e-16	28.6765898840908
PHPT1	-0.390203675888313	6.54265659265644	-8.65132317125356	1.99867150113754e-17	1.92833963094161e-16	28.661606085666
BRMS1	0.294162374527811	6.12673993734768	8.65054569449552	2.01138290453758e-17	1.9395238157945e-16	28.6553717367902
EYA2	1.1206558987721	3.70645636231715	8.65013379191249	2.01814966957198e-17	1.94496648911809e-16	28.6520690110082
ABCE1	0.31754025544307	5.1229466630484	8.64868205005584	2.042178836156e-17	1.9670302875437e-16	28.6404297033423
AGRP	-0.520250856035595	1.12043827572415	-8.64591827293553	2.08870880394729e-17	2.01073034193326e-16	28.6182758285122
ESF1	0.417229668985085	4.53202894112804	8.6451741496197	2.10141458774272e-17	2.02183853283764e-16	28.6123121284949
CTSH	-0.74465628044181	5.92126713161934	-8.6435203399942	2.12992724947404e-17	2.0481342607595e-16	28.5990594225276
MYC	0.690571645942948	5.69778345661705	8.64295698090289	2.1397269178984e-17	2.05641641893198e-16	28.5945454758571
PTS	0.379630569884829	4.38715108604495	8.64174873266513	2.16089496746135e-17	2.0756090906968e-16	28.584865172161
NPR1	-0.599914519334939	2.47631937808429	-8.64046969019159	2.18352878844863e-17	2.09618763691068e-16	28.5746189447309
HNRNPR	0.307078627891592	5.81862167228091	8.63776870690111	2.23209762730625e-17	2.14162722513636e-16	28.5529860401921
PARP1	0.390021251158546	5.29257033189382	8.63218545508544	2.33590436964961e-17	2.23998621567728e-16	28.5082867240396
SF3B4	0.333098696963622	7.7590366768113	8.63076744898052	2.36301947158903e-17	2.26473459091232e-16	28.4969381793606
USP42	0.316495604824797	3.40116691988593	8.62916946416482	2.39394897049107e-17	2.29310932894799e-16	28.4841511579888
GOT2	0.373044562362758	6.55072667121519	8.62846062091264	2.40779660782597e-17	2.3050994265419e-16	28.4784796705443
TMPRSS11D	1.36031881107825	1.94214713067858	8.62769337172583	2.4228744414818e-17	2.31825335847579e-16	28.4723413266141
FBLN5	-0.648525998055033	4.17469395135722	-8.62497544849019	2.47704098887549e-17	2.36877297214318e-16	28.4506004807979
LHX5	0.594454720951354	0.886103140787914	8.62488108819418	2.47894286841198e-17	2.36928417119928e-16	28.4498457925586
ITGA1	-0.503865196318001	3.24917279219734	-8.62431708883951	2.49034068349019e-17	2.37886567604841e-16	28.445335106294
MTCL1	0.666573435466258	2.18607643475314	8.62326792838218	2.51168099973285e-17	2.39792883544743e-16	28.4369449326056
CDC42SE2	-0.355742751621889	5.37414537609517	-8.62260104835016	2.52533941179024e-17	2.40964104226328e-16	28.4316123260809
VANGL1	0.394289131057391	3.80544129720134	8.62152542645195	2.54752409238665e-17	2.42947151749455e-16	28.4230120246992
KHDRBS1	0.259407347924178	7.36619810071822	8.62083018674749	2.56196574087548e-17	2.44190001968594e-16	28.4174536196546
H2BC9	0.758790170041111	1.82408154118622	8.61691063880747	2.64490974310965e-17	2.51957097463464e-16	28.3861242625349
TOX3	-1.01486856321218	2.07808481498489	-8.61343736493429	2.72062366990328e-17	2.59027290945516e-16	28.3583722765333
SNRPD2	0.401434083248192	8.21261754200822	8.6128592273859	2.73343272828865e-17	2.60103911673728e-16	28.353753805329
NSD2	0.427631791776586	3.96148082258749	8.61124682930835	2.76947225333423e-17	2.63388667430162e-16	28.3408745202327
TEX264	-0.2657512445631	4.8125077150291	-8.60714151780775	2.86336529723272e-17	2.72168918653036e-16	28.3080920727316
SLC25A39	0.32688792874854	7.43222415127568	8.60590805032915	2.89218560094081e-17	2.74757632089377e-16	28.2982450050618
SNTB1	-0.761942061301667	3.91043238040261	-8.60490701334173	2.91578563222057e-17	2.76847854439003e-16	28.2902543798414
NAA15	0.328287971056097	4.27124728718241	8.60373200527076	2.94372996171108e-17	2.79348043683075e-16	28.2808760788293
BCAS2	0.320808405084666	6.52286240770763	8.6029019078051	2.9636308748899e-17	2.81082626163614e-16	28.2742513394471
ELANE	-0.445952868961285	0.551489851950302	-8.59961030536208	3.04386141921186e-17	2.88534084639514e-16	28.2479875479271
TINCR	0.971950367326954	2.35243046358797	8.59911990066202	3.0559969513103e-17	2.8952605342977e-16	28.244075335992
DCAF17	0.301435206871055	3.33453943871763	8.597857759495	3.08745010714597e-17	2.92109047184972e-16	28.2340074674063
EDC3	0.294237317580571	4.41554322574162	8.59782697713034	3.08822120018216e-17	2.92109047184972e-16	28.233761938041
CDK4	0.476267248977937	6.20518513242073	8.59782310614309	3.08831818122616e-17	2.92109047184972e-16	28.2337310619402
CALML5	1.63694990836199	2.33825684341296	8.59717811077097	3.10451954172351e-17	2.93481258150491e-16	28.2285865618217
C5AR2	-0.508468121493471	1.54729722978972	-8.59550761954481	3.14687129720194e-17	2.97322714492449e-16	28.2152642262016
ANKLE2	0.326185142178919	4.24509776684016	8.59253193465116	3.22373218007313e-17	3.0441869872647e-16	28.1915383679904
ZKSCAN5	0.295981123943215	3.38086973063192	8.59227529319985	3.23044736881067e-17	3.04886666703439e-16	28.1894924351097
CNIH2	0.549462992346122	1.78837720436909	8.58975523034914	3.29712493295587e-17	3.11010238640497e-16	28.1694054179391
NFE2L2	0.557557524112929	6.6730742690352	8.58924439811272	3.31080570986538e-17	3.12130801635187e-16	28.1653342752735
ACBD4	-0.449521492158585	3.22864386855026	-8.58697582523877	3.37224183447126e-17	3.17660974953787e-16	28.1472571164253
CXCL17	-1.25685158256173	7.72603390460327	-8.58694328134932	3.37313131299035e-17	3.17660974953787e-16	28.1469978198825
CHDH	-0.614900245990336	2.12360006334867	-8.58681810698429	3.37655469702744e-17	3.17810645247645e-16	28.1460004890893
ZNF724	0.319809694236016	0.824809254860662	8.58192736784209	3.51303227574527e-17	3.30476782161314e-16	28.10704318112
BANK1	-0.539194972394395	2.34888804061788	-8.58169817940592	3.51955982191446e-17	3.3091119150371e-16	28.1052180442374
NKAIN2	0.760110031203355	1.13294148584457	8.57960069322912	3.57985797770305e-17	3.36397934043593e-16	28.0885167136765
CDHR1	0.81414335281965	1.30979330948204	8.57772449056102	3.63465879403359e-17	3.41362425924195e-16	28.0735803467133
SHMT2	0.446002734798975	6.4528054852742	8.5765483770803	3.66943288757586e-17	3.44441674300729e-16	28.0642187956751
GNL2	0.303842496648946	5.29854932845055	8.57549218701385	3.70094120935083e-17	3.47211203441425e-16	28.0558127468147
LRP2BP	-0.354108820950264	1.1042811016531	-8.57513790214264	3.71157000505518e-17	3.48019940733746e-16	28.0529932498458
CYP2S1	1.1222028499632	5.49332055095644	8.57280826654245	3.78221572280142e-17	3.54452320414835e-16	28.0344558683074
ABCF2	0.302987625153786	3.77619954703423	8.56752323142557	3.9474461538402e-17	3.69591064550003e-16	27.9924178859454
LY6G5C	-0.299676098662803	1.73968612375792	-8.56749399099275	3.94837987316233e-17	3.69591064550003e-16	27.9921853652602
HNRNPA2B1	0.283787082420096	7.51557868724508	8.56743845716782	3.95015380624772e-17	3.69591064550003e-16	27.9917437607195
OXGR1	0.583974584974367	0.889443193179797	8.56403758894253	4.06030252450101e-17	3.79691970558842e-16	27.9647047903161
EN1	0.783547707301839	0.946880172307862	8.56156207505542	4.1423833752058e-17	3.87158679210173e-16	27.9450287754
PTCD3	0.287294091856081	4.40994332597484	8.56098322810989	4.16181148101007e-17	3.88764794301577e-16	27.9404286605663
PNKD	-0.491107858839397	5.79646207383565	-8.55254213427736	4.45556540159541e-17	4.15980804304123e-16	27.8733775241219
CCL14	-0.170738230942678	0.219020647988667	-8.54903609878656	4.58351396662674e-17	4.27695907451309e-16	27.8455444023364
WASF2	0.444174298301937	6.76853958206784	8.54148040110197	4.87171831975474e-17	4.54344106806836e-16	27.7855960069482
DIPK2B	-0.417846269028309	2.42524454757812	-8.53874829898965	4.98027902714555e-17	4.64218800335547e-16	27.7639302385381
MYZAP	-0.383916189032017	1.05892817040543	-8.53835239403081	4.99620736687994e-17	4.65453125017718e-16	27.7607911800009
GPR161	0.584135924820019	2.66993905560292	8.53790861303999	5.01412171461981e-17	4.66871042831446e-16	27.7572726705282
ELN	-0.899237026119251	4.52534945928703	-8.5329933518688	5.21683208410485e-17	4.85484781704451e-16	27.7183126761577
LSM4	0.377272467815595	6.79897599031818	8.53290142690224	5.22069926490234e-17	4.85583880097841e-16	27.7175842329196
L2HGDH	0.351609955505059	2.77976575202978	8.52939901841747	5.37016995967951e-17	4.99218374792524e-16	27.6898350624443
YIF1B	0.354224751459764	4.89370010593667	8.52904183620038	5.38564875199601e-17	5.00388855627812e-16	27.6870057027877
IL36RN	1.02107554933072	1.89326168456008	8.52891981864558	5.39094657803803e-17	5.00612659722631e-16	27.6860391844348
CENPJ	0.414693708938423	2.95497868666129	8.52848153196571	5.41001884272444e-17	5.02114657240113e-16	27.6825675520212
SSBP1	0.304951191682927	5.4633880923588	8.52744833904381	5.45524290237263e-17	5.05988542737751e-16	27.6743843266095
SFPQ	0.289839192389114	7.00002486772419	8.52739476565385	5.45759802849063e-17	5.05988542737751e-16	27.673960031222
ZNF326	0.330098471266537	3.23472085924315	8.52691635364447	5.47867395597008e-17	5.07670921438767e-16	27.6701711625642
WFDC2	-1.1896431190903	8.08787020147887	-8.52631779365591	5.50515612146233e-17	5.09852192799034e-16	27.6654310193524
SPA17	-0.360343469343964	1.45755097579634	-8.52065027994812	5.76225505227064e-17	5.33377967658898e-16	27.6205628404182
TMEM219	-0.316396292927394	6.91420994926154	-8.51670734185117	5.94808097663604e-17	5.50284822013611e-16	27.5893628705213
KCTD1	0.710405024490302	3.42300530326929	8.51511538836058	6.02477423584221e-17	5.57082646524406e-16	27.5767694812229
ZSWIM1	0.287604850729431	4.1740085770426	8.51151159629496	6.20201580218169e-17	5.73165492374423e-16	27.5482686556837
PIGU	0.318932637498085	5.43779618338351	8.51073612493299	6.24082314428336e-17	5.76444474648945e-16	27.5421371532283
PLAC1	0.674025401384281	1.27474967769556	8.51031330760372	6.26208336389207e-17	5.78100056097613e-16	27.5387942216296
CEP76	0.340390819585135	2.36305680370082	8.51007354729171	6.27417082703073e-17	5.78772535771218e-16	27.53689866226
SAMM50	0.318277557057664	4.46581578649541	8.51003635396058	6.27604798426892e-17	5.78772535771218e-16	27.5366046136957
MAGEA4	1.71726081883212	2.27160708340466	8.50996315271051	6.27974409111413e-17	5.78805348993753e-16	27.5360258916202
TPRA1	0.295270665455893	4.77061341770363	8.50901297031953	6.32791661211703e-17	5.82935348510175e-16	27.5285142310991
DHX9	0.309189767300055	6.86518072296209	8.50826526468848	6.36608039032613e-17	5.86139431474874e-16	27.5226037590823
MISP	-0.904535018281712	4.99871581758717	-8.5050536585385	6.53260654509636e-17	6.0115244935438e-16	27.4972217251208
P2RY14	-0.437638266143409	1.87816658880945	-8.50317178663592	6.6321757638012e-17	6.09991197638786e-16	27.4823527252314
CNTNAP2	0.947121982717115	1.63836039542492	8.4987972661999	6.86945929427949e-17	6.31480056505438e-16	27.4477998671231
ANXA8L1	1.02694149271888	2.09768440198444	8.4973042804125	6.95234600021683e-17	6.38760612363506e-16	27.4360107967794
TFAP2C	0.649069585820603	4.77774490682353	8.49706065142702	6.96596507920154e-17	6.39672723330177e-16	27.4340871981416
DOCK5	-0.532678393703121	2.95396640335003	-8.49556899620065	7.04992637431031e-17	6.4703985282865e-16	27.4223107153802
STS	-0.569624608892892	2.82857522900752	-8.49523061237736	7.06911174991019e-17	6.48457217588373e-16	27.4196394546326
FOSL1	0.961436195210633	4.28915760182243	8.49393676647994	7.14294575661139e-17	6.54883407780752e-16	27.4094264588316
LIG3	0.370273219696083	3.42095956480647	8.49318686859439	7.18608719886562e-17	6.58045735562613e-16	27.4035077423707
CERS6	0.524683327201557	4.03804255800229	8.49318626794497	7.1861218570201e-17	6.58045735562613e-16	27.4035030018084
ADAM23	1.36675575446083	2.66614486020817	8.49313933132814	7.18883066378132e-17	6.58045735562613e-16	27.4031325603886
SOX17	-0.405168096286093	1.60642934905311	-8.48970817848413	7.38960522232069e-17	6.76066944521504e-16	27.3760574093731
ACKR3	1.09254762394458	6.08743902570834	8.48878187736841	7.44475076754801e-17	6.80752724538639e-16	27.3687496102906
GGTA1	-0.472426323015026	2.19706903660299	-8.48648444169975	7.58328450556167e-17	6.93054609242471e-16	27.3506275979576
ATG5	0.320055614953401	4.69996266552763	8.48499864739575	7.67422939673296e-17	7.00996557652023e-16	27.338910016058
LIMK2	0.524446715834684	5.47369747858062	8.48450776397428	7.70451227180904e-17	7.0339193174872e-16	27.3350390986589
CCL23	-0.612691437457697	1.71780396215007	-8.48236502870871	7.8380867072681e-17	7.15209933983895e-16	27.3181445836303
RPP25	0.52798298853262	4.84440795975951	8.47841123328239	8.09059073071586e-17	7.37861874641286e-16	27.2869803578945
MZT1	0.423188811672591	5.25918467197128	8.47833715247873	8.09539767422545e-17	7.37911893208725e-16	27.2863965653233
SLC39A2	0.68886570258233	0.958309757009291	8.47485326348916	8.32467371713837e-17	7.58411914671786e-16	27.2589468206737
GABRR1	0.569031327685801	0.863969123194186	8.4721623879754	8.50614024508047e-17	7.7453703713481e-16	27.2377519550561
FAM107A	-0.675909280017652	2.1034782385851	-8.4719378991287	8.52145463903031e-17	7.75523981014271e-16	27.2359840165604
RBM47	-0.526833877730194	5.11227718393387	-8.47070222034824	8.60624009519074e-17	7.82829020312153e-16	27.2262532831844
STRN	0.328175268171427	3.61847142354718	8.47060403780701	8.61301245801389e-17	7.82919569689658e-16	27.2254801671992
SH3BGRL2	-0.738444242939054	4.47620799485367	-8.47055680906637	8.61627204177157e-17	7.82919569689658e-16	27.2251082780366
DCAF15	0.342706769816698	5.13543223458664	8.47001195067134	8.65396472346861e-17	7.85932393754004e-16	27.220818076799
OTUB1	0.274911969016717	5.92978920283496	8.46715887305091	8.85401227228592e-17	8.0367901861797e-16	27.1983569167979
CLIC6	-1.14924049492077	4.90561360073091	-8.46563913036889	8.96242842481383e-17	8.13094030079446e-16	27.1863952537043
C1orf210	-0.666192494788437	4.73674946520363	-8.46522169242094	8.99243664622537e-17	8.1524482723951e-16	27.1831099886745
TRIM8	-0.461966493928831	6.22098879611103	-8.46517852566027	8.99554541598536e-17	8.1524482723951e-16	27.1827702713356
FLAD1	0.330779343547009	5.58105188384221	8.45443348376562	9.80333174478389e-17	8.87988146751778e-16	27.0982547170813
MRPL51	0.347100632344914	7.62796101384795	8.45372485811413	9.85905400177584e-17	8.92568901477386e-16	27.0926842617472
CCDC85C	0.397222541491644	2.21188168889309	8.44915923246668	1.02256436809225e-16	9.25273909676372e-16	27.0568039046131
HDHD5	0.42422019879526	4.90761598681078	8.44804967190156	1.03167480968045e-16	9.33030328921864e-16	27.048086621899
SLC30A6	0.29908658627463	4.88496245956964	8.44778901023547	1.03382666546284e-16	9.34488704180499e-16	27.046038872663
RHNO1	0.374746519202882	5.60978218937173	8.44763533954573	1.03509734844582e-16	9.35149471004653e-16	27.0448316665685
UQCRH	0.346003879603912	8.06734337252967	8.44550873320429	1.05284115324776e-16	9.5068428887322e-16	27.0281274275072
USP28	0.394354443691835	4.3747790044003	8.44215542065026	1.08143233058383e-16	9.75992678351904e-16	27.0017949609137
GPD1	-0.57908942886639	1.41630067920074	-8.44123143921895	1.08944427292193e-16	9.82711627339471e-16	26.9945408294085
PAM	-0.503445699106086	5.88316234971402	-8.44026228213271	1.09791092608104e-16	9.89833534190021e-16	26.9869327654588
PDCL3	0.304640582136225	5.76974623176584	8.43459377786164	1.14874892724085e-16	1.03497456366748e-15	26.9424491130122
PDHX	0.325821306483562	4.89773754361687	8.43454728569061	1.14917535808877e-16	1.03497456366748e-15	26.9420843722595
SLC9A3R1	0.725249930502486	7.14442827626367	8.43305057408862	1.16298718023281e-16	1.04646800850234e-15	26.9303432894797
FAF1	0.275709908375527	4.5487141406855	8.43303359053418	1.16314484324532e-16	1.04646800850234e-15	26.9302100708908
AZU1	-0.423152349773897	0.545269229715365	-8.43099441337844	1.18222930162585e-16	1.0630861099415e-15	26.9142165050889
E2F3	0.400341471391545	4.31822111762208	8.42984248635378	1.19314640487293e-16	1.07234651989824e-15	26.9051832543199
KIF9	-0.301003885305251	1.91939698298433	-8.42957303946615	1.19571435295189e-16	1.07409737210733e-15	26.9030704438912
NDUFB4	0.34817616989061	7.31543205476431	8.42902660178063	1.20093891486508e-16	1.07823158118042e-15	26.8987858488261
HMGA2	0.925999446334715	1.75052531894015	8.42843431088181	1.20662734643526e-16	1.08277776587417e-15	26.8941419925793
EPAS1	-0.550715573784886	6.82996511309435	-8.42757495037386	1.21492808393113e-16	1.08966220695438e-15	26.8874046803257
ZBTB2	0.261013363362216	4.51062019233222	8.42698790409013	1.22063087443454e-16	1.09378077627794e-15	26.8828026304916
RAB20	-0.494922634925502	5.63905272167446	-8.42697232647376	1.22078256078113e-16	1.09378077627794e-15	26.882680516194
TEDC1	0.414857912426287	2.54731692961336	8.42656765957737	1.22472951564497e-16	1.09675002827369e-15	26.879508365566
ENOPH1	0.296097933801558	6.3209137877099	8.42391792210618	1.25088717668102e-16	1.11959571268227e-15	26.8587405545887
LMOD3	-0.125992627488879	0.343315510052379	-8.42329927029171	1.25707337803509e-16	1.12451742911823e-15	26.8538925712287
NANP	0.334901812112528	3.40487517010946	8.42323837138229	1.25768396677696e-16	1.12451742911823e-15	26.853415361647
CNOT8	-0.331759897114363	5.76359554421859	-8.42150693008005	1.27516692095618e-16	1.13956123807781e-15	26.8398488764502
PLEKHB1	-0.844231649603097	3.35068303740939	-8.41454062069133	1.3479662078489e-16	1.2039978582271e-15	26.7852896991946
SPRR1B	2.15591434478862	4.89088120794285	8.41415167830975	1.35214954796141e-16	1.20711217759275e-15	26.7822447101375
CNGA3	-0.688592039180058	0.712306755382186	-8.41404328010131	1.35331772705819e-16	1.20753293380352e-15	26.7813960937015
SUPV3L1	0.283936776917636	4.44820181802942	8.41338535583023	1.36042941540231e-16	1.21325377818277e-15	26.7762456091579
ARL13B	0.40470764350862	3.62510753189612	8.41263665575287	1.368567223793e-16	1.21988337725746e-15	26.7703849216144
PSMC3	0.279147989886368	7.44546923042181	8.41248468823078	1.37022485568848e-16	1.22073297168997e-15	26.7691954028232
FGD1	0.589658527521402	2.63503808776116	8.41179676921546	1.37775337504045e-16	1.22680937732276e-15	26.7638109815213
MRPS25	-0.424764855325768	4.23876852198268	-8.41001032056025	1.39749538753883e-16	1.24374936185274e-15	26.7498300261844
PFDN4	0.372583341695635	5.30366767674244	8.40947687076069	1.40344450534324e-16	1.24840279202196e-15	26.745655685348
NUDCD1	0.341375154559974	3.32800191485216	8.40884854815966	1.4104837396364e-16	1.25402063829757e-15	26.7407392423559
AMMECR1	0.392618124623883	3.8345540170001	8.40694999370849	1.43196616467959e-16	1.27246716418297e-15	26.7258855381264
ZFPL1	0.238324913941151	2.12921842022998	8.4054609202416	1.44904103549396e-16	1.28698016724958e-15	26.714237522955
OSCP1	-0.433854647989949	3.13159860571423	-8.40516730954424	1.45243145478197e-16	1.28933054551547e-15	26.7119410162293
RNF2	0.332357251550632	4.67074927987632	8.4050916532574	1.45330635128075e-16	1.2894466182792e-15	26.7113492739602
ITGA10	-0.42163304709137	1.21382739600072	-8.40111142836178	1.50007533186371e-16	1.33026127689531e-15	26.6802246399964
CCNG1	-0.387173410199994	5.88256785254077	-8.40010137602608	1.51217828956256e-16	1.34030820468235e-15	26.6723282497187
URI1	0.395559963301591	5.6091111452758	8.39819252424516	1.53531499565624e-16	1.36011954216418e-15	26.6574074722068
MTURN	-0.535783011193826	3.57875891426093	-8.39648781098547	1.55627264110741e-16	1.37798121232035e-15	26.6440848564625
DDX11	0.500006147139636	3.59136968367666	8.39627280929092	1.5589358383506e-16	1.37963433130435e-15	26.642404749388
XBP1	-0.46722308810226	8.44308153098416	-8.39484356094776	1.57675448928873e-16	1.39469126035708e-15	26.6312369946654
MTCH2	0.30295206538691	6.65593666267094	8.39106452575034	1.6248428712554e-16	1.43649373842416e-15	26.6017165995527
DDX55	0.324768876138376	3.80329793732906	8.38996317267834	1.63912815655056e-16	1.44838412527834e-15	26.5931154167435
ZNF69	-0.507545729272124	1.87549396446072	-8.38916797559783	1.6495194152363e-16	1.45682326336466e-15	26.5869058145643
MTARC2	-0.471841579327025	3.99483271783311	-8.38867754324737	1.65596055249934e-16	1.46176691053024e-15	26.5830763397026
DSG2	0.631449072790001	6.86554453338088	8.38817667555449	1.66256437487868e-16	1.4668490574286e-15	26.5791655824766
CEBPZOS	0.324158029353623	4.91950663706769	8.38739376144493	1.67293903723919e-16	1.47525127925093e-15	26.5730530228951
PISD	0.32749294989276	4.5566984003216	8.38649763375866	1.68489240284394e-16	1.4850363965656e-15	26.5660571623754
DMRT2	1.0034604859543	1.75520097232755	8.38626550245003	1.68800250785795e-16	1.48702122298742e-15	26.5642450730381
APTX	0.317899441809175	2.97169616666367	8.38524131963474	1.70179236459861e-16	1.49840742346365e-15	26.5562505027204
EPHB3	0.778451691366717	4.98013275854178	8.38493231457524	1.70597468634755e-16	1.50132703733013e-15	26.5538386362572
PRR14L	0.388018211718966	3.96255453452024	8.38308307184562	1.73121675372133e-16	1.52276771109051e-15	26.5394064190093
CCDC77	0.392725889818491	3.38888851051655	8.37914908167247	1.78614861760832e-16	1.57028834327331e-15	26.5087132079132
PECAM1	-0.480096124861734	5.81200862318217	-8.37691998382637	1.81803454162636e-16	1.59751027065424e-15	26.4913272149195
GJA3	0.593974799120707	0.93093459713583	8.37418446456861	1.85793339036316e-16	1.63174200649837e-15	26.4699968454761
JADE1	-0.446302628486532	3.19870848398699	-8.37307640752639	1.87433984392249e-16	1.64531716390521e-15	26.461358428543
ACSM1	-0.336317581472521	0.821630423525197	-8.3691788484645	1.93319363127548e-16	1.69612046798691e-15	26.4309809319455
PCDH19	0.861719868747369	1.36915154215332	8.36904849389948	1.93519321975219e-16	1.6966799553104e-15	26.4299651634234
TUFT1	0.544484058027339	5.49426594761091	8.36900963921722	1.93578963045282e-16	1.6966799553104e-15	26.4296623967611
TRMU	0.357216425185955	3.42918525796905	8.36859760637627	1.94212541937552e-16	1.70137256152371e-15	26.4264517955785
XPNPEP1	0.302965906130035	4.80048938736189	8.36630719201807	1.97771992131519e-16	1.73167917112428e-15	26.408607160729
AOC3	-0.701510400619424	4.38636891569749	-8.36232697249901	2.04111356506793e-16	1.78628362906551e-15	26.3776073367943
TPST1	0.458184072176022	4.8876299368686	8.35994620224067	2.07998703608658e-16	1.8193849248515e-15	26.3590709032043
KRT10	0.595770340923592	5.68446722699437	8.35967710823019	2.08442654782917e-16	1.8223482957005e-15	26.3569760532676
CIT	-0.677569773959562	2.86167316475787	-8.35896608704848	2.09620203828361e-16	1.83171905796159e-15	26.3514411593434
STEAP1B	0.541332072098958	1.02857151289546	8.35729056292362	2.12421139116205e-16	1.85525881986169e-15	26.3383997786726
HID1	-0.688762808002447	4.51267459480788	-8.35599507058399	2.14612083749093e-16	1.87344996836488e-15	26.3283179189329
KRT6C	1.53109863688707	2.48393345157905	8.35568132663087	2.15146036319426e-16	1.87716541658762e-15	26.3258764858583
KLF15	-0.670979490566589	2.45111343124409	-8.35402662055385	2.17983910807133e-16	1.90096890109009e-15	26.3130015266985
DLX1	0.529607253744074	0.681124109774238	8.35335738189524	2.19142144249273e-16	1.91010818689709e-15	26.3077949350267
RCCD1	0.395585472305926	3.48105456509144	8.35274354181446	2.20209841849181e-16	1.91844954226375e-15	26.3030196560103
ITIH5	-0.594772509728948	1.64538164258216	-8.35121809599612	2.22885453290673e-16	1.94078348473406e-15	26.2911539944822
PALB2	0.305059806218672	3.64025509318356	8.34989852374863	2.25225837408379e-16	1.96017745384852e-15	26.2808912375703
SFN	0.906914956095294	9.47192484699486	8.34845961570301	2.27805531272739e-16	1.98163365757732e-15	26.2697019727576
NDUFAF4	0.372390587748921	4.10681712259642	8.34801658590456	2.28605658513174e-16	1.98759601139803e-15	26.2662572133147
SIGIRR	-0.461212108242902	4.83928790689001	-8.34650751448111	2.31351970837576e-16	2.0104648699466e-15	26.2545246849453
YARS2	0.353500654650166	4.69617938080753	8.34546182822226	2.33274061574707e-16	2.02615184910602e-15	26.2463959036704
HDGFL3	0.554676993132499	3.07587408986156	8.34490980821772	2.342950864975e-16	2.03400063067569e-15	26.2421050598019
POGLUT1	0.365173454769049	3.5092666945748	8.34478904965836	2.34519030883489e-16	2.03492527148178e-15	26.2411664380835
WRNIP1	0.307102144230682	5.81238563901111	8.34327226768834	2.37349934197517e-16	2.05792038580394e-15	26.2293779316639
FGF12	0.696686614881813	1.46210908761225	8.34324204960524	2.37406674239502e-16	2.05792038580394e-15	26.2291430941178
[truncated: 15,329 more rows]
